# Supplementary material for: The PHD finger protein Spp1 has distinct functions in the Set1 and the meiotic DSB formation complexes
Source: PLoS Genet. 2018 Feb 14;14(2):e1007223. doi: 10.1371/journal.pgen.1007223 (PMC5828529; doi:10.1371/journal.pgen.1007223)
Supplement: S1 Table — (XLSX) [file pgen.1007223.s009.xlsx]

## Sheet: Spp1-TAP results
Majority protein IDs	Protein names	Gene names	Mol weight (kDa)	Razor + unique peptides Ctrl	Razor + unique peptides Spp1	WT			Razor + unique peptides Spp1 (set1_sid)	set1-sid
						P Value	logFC	Significant		logFC
Q03012	COMPASS component SPP1	SPP1	41.468	2.33333	37	3.32299e-05	11.1858	1	38	10.0453
P38827	Histone-lysine N-methyltransferase, H3 lysine-4 specific	SET1	123.91	2	74.6667	1.59933e-07	14.444	1	4	3.30134		Legend
P39706	COMPASS component SWD1	SWD1	48.654	1.33333	22.3333	3.52279e-07	13.9156	1	4	4.68895			Specifically enriched in the TAP (p value < 0.001 and/or log2(Fold Change) ≥ 7)
P43132	COMPASS component BRE2	BRE2	58.347	1.66667	43.6667	5.41533e-07	13.7797	1	0	-0.847131			Identified but p value > 0.001 or log2(Fold Change) < 7
P38123	COMPASS component SWD3	SWD3	34.753	0.333333	16.3333	4.70007e-07	13.0554	1	1	1.16272
P36104	COMPASS component SWD2	SWD2	37.122	2.33333	17	1.2628e-06	12.766	1	1	-0.776085
Q03323	COMPASS component SDC1	SDC1	19.446	2	12	3.99501e-05	10.7742	1	2	1.12916
P38337	COMPASS component SHG1	SHG1	16.429	0	7.66667	1.28738e-06	9.42729	1	0
P21651	Recombination protein 107	REC107	35.683	0.333333	8.33333	7.48889e-06	8.15288	1	10	9.63501
P0C155	Putative carboxypeptidase YOL153C		65.092	1.33333	1.33333	0.90244	-0.118704	0	1	-0.923178
P0CX50;P0CX49	60S ribosomal protein L18-B;60S ribosomal protein L18-A	RPL18B;RPL18A	20.563	1.66667	1	0.351726	-1.17644	0	1	-1.09615
P21147	Acyl-CoA desaturase 1	OLE1	58.402	2	1.66667	0.76188	-0.290969	0	1	-1.34233
P25300;P25593	Bud site selection protein 5;Putative uncharacterized protein YCL068C	BUD5	75.045	1.33333	1.66667	0.0618099	-2.77154	0	0	-4.7421
P38127	Mitochondrial carrier protein RIM2	RIM2	42.101	0.666667	1.33333	0.806716	0.281031	0	0	-0.0153598
P38236	Protein MUM2	MUM2	41.433	1.33333	1.33333	0.837505	-0.184069	0	0	-2.02466
P38248	Cell wall protein ECM33	ECM33	43.768	1.33333	1.33333	0.713222	-0.616334	0	1	-1.62334
P38815	PX domain-containing protein YPT35	YPT35	24.646	0.666667	1	0.429744	-1.16017	0	0	-2.10599
P40302	Proteasome subunit alpha type-6	PRE5	25.604	1.33333	1.66667	0.954704	-0.0573022	0	1	-0.563299
P40494	Actin-regulating kinase PRK1	PRK1	91.031	1	0.666667	0.406841	-0.961724	0	1	0.672199
P87262;P40525	60S ribosomal protein L34-A;60S ribosomal protein L34-B	RPL34A;RPL34B	13.639	1	1.33333	0.672609	0.528425	0	1	0.291724
P47042	Probable serine/threonine-protein kinase IKS1	IKS1	75.326	1	0.666667	0.307516	-2.13337	0	0	-4.34034
Q03508	Uncharacterized protein YMR265C		54.106	1.66667	1	0.134422	-1.73062	0	0	-2.57469
Q03898	Filament protein FIN1	FIN1	33.186	1.33333	1.66667	0.720369	0.388917	0	0	-2.08588
Q04067	Eukaryotic translation initiation factor 3 subunit G	TIF35	30.501	1.66667	1.33333	0.293574	-0.99116	0	1	-0.368999
Q05359	Protein ERP1	ERP1	24.723	1	1.66667	0.65151	0.436781	0	1	0.343056
Q07825	Putative Xaa-Pro aminopeptidase FRA1	FRA1	84.923	1.33333	1.33333	0.441684	-1.64828	0	0	-4.40972
Q07938	S-methyl-5-thioadenosine phosphorylase	MEU1	37.856	1.66667	2	0.594632	0.483477	0	0	-1.73799
O14467	Multiprotein-bridging factor 1	MBF1	16.403	1.66667	1.66667	0.308858	-1.54148	0	2	-0.804472
P11978	Regulatory protein SIR4	SIR4	152.06	1.66667	2	0.714828	0.306384	0	1	-0.935105
P25367	[PIN+] prion protein RNQ1	RNQ1	42.579	2.33333	2	0.77512	0.284297	0	1	-1.54401
P28319	Cell wall protein CWP1	CWP1	24.268	2.66667	1.66667	0.265613	-2.6255	0	1	-3.17295
P33401	Phosphoglucomutase 1	PGM1	63.111	1.66667	1.66667	0.399287	-2.37908	0	0	-5.05578
P38996	Nuclear polyadenylated RNA-binding protein 3	NAB3	90.438	1.33333	1.33333	0.917718	0.138662	0	1	-0.79507
P39101	Protein CAJ1	CAJ1	44.854	1.33333	2	0.747218	-0.277688	0	1	-0.426914
P40002	Transcriptional regulator MIT1	MIT1	72.533	1	1.33333	0.104672	1.94851	0	1	1.65728
P40070	U6 snRNA-associated Sm-like protein LSm4	LSM4	21.276	1.33333	1.66667	0.504096	0.902278	0	2	3.14455
P40357	Protein transport protein SEC9	SEC9	73.623	1.33333	2.33333	0.972177	0.0300397	0	1	0.888391
P40413	T-complex protein 1 subunit epsilon	CCT5	61.913	1.33333	1.66667	0.466609	-0.622899	0	1	-1.83746
P40416	Iron-sulfur clusters transporter ATM1, mitochondrial	ATM1	77.521	1.33333	0.333333	0.039201	-3.68864	0	0	-4.24103
P41058	40S ribosomal protein S29-B	RPS29B	6.7276	2.33333	2.66667	0.397051	1.48002	0	2	-1.6268
P50111	Protein ZDS1	ZDS1	103.36	1.66667	1.66667	0.864132	-0.231051	0	1	-1.17157
P53163	54S ribosomal protein L12, mitochondrial	MNP1	20.65	1.66667	2	0.197888	1.29125	0	2	3.47005
P53549	26S protease subunit RPT4	RPT4	49.408	1.66667	1.33333	0.574439	-0.581259	0	0	-1.28329
Q02866	Protein MUK1	MUK1	69.538	2.33333	2.33333	0.55682	-0.62222	0	1	-1.31029
Q03330	Histone acetyltransferase GCN5	GCN5	51.069	1.33333	2	0.56843	0.677321	0	0	-1.14675
Q06630	Mitochondrial homologous recombination protein 1	MHR1	26.894	1.66667	2.33333	0.840102	0.248023	0	3	1.95447
Q12164	Pore membrane protein of 33 kDa	POM33	32.186	1.66667	1.66667	0.6944	-0.458179	0	2	0.620591
Q12306	Ubiquitin-like protein SMT3	SMT3	11.597	0.666667	2	0.0261446	2.63005	0	1	-0.461178
Q96VH5	MICOS complex subunit MIC10	MIC10	10.408	1.33333	1.66667	0.43836	0.657293	0	2	0.347702
P05745;O14455	60S ribosomal protein L36-A;60S ribosomal protein L36-B	RPL36A;RPL36B	11.124	2.33333	3	0.300868	1.42345	0	4	2.83193
P00331	Alcohol dehydrogenase 2	ADH2	36.731	2.33333	1.66667	0.734683	-0.449063	0	3	0.654859
P05744	60S ribosomal protein L33-A	RPL33A	12.154	2.66667	3.33333	0.634309	0.52586	0	3	0.090264
P05749	60S ribosomal protein L22-A	RPL22A	13.693	2.66667	3.33333	0.562651	0.85435	0	3	2.22377
P0CX26;P0CX25	60S ribosomal protein L43-B;60S ribosomal protein L43-A	RPL43B;RPL43A	10.091	2.66667	2.66667	0.302543	1.96376	0	3	1.37239
P10662	37S ribosomal protein MRP1, mitochondrial	MRP1	36.728	2.33333	2	0.711323	-0.548889	0	1	0.127122
P14680	Dual specificity protein kinase YAK1	YAK1	91.244	1	2.66667	0.0708095	2.12857	0	0	-0.557741
P19263	Mediator of RNA polymerase II transcription subunit 14	RGR1	123.36	2	2.66667	0.880739	0.13325	0	0	-1.32235
P22202	Heat shock protein SSA4	SSA4	69.65	2.66667	1	0.207527	-1.82797	0	0	-3.73233
P25613	Accumulation of dyads protein 2	ADY2	30.726	3.33333	3.66667	0.890145	0.164528	0	4	-1.63483
P32565	26S proteasome regulatory subunit RPN2	RPN2	104.23	1.33333	2	0.930796	0.0833194	0	1	0.912702
P32598	Serine/threonine-protein phosphatase PP1-2	GLC7	35.907	2.66667	3	0.777514	-0.265848	0	1	-2.04361
P32799	Cytochrome c oxidase subunit 6A, mitochondrial	COX13	15.021	2.33333	2.66667	0.623404	0.63427	0	2	0.650644
P33419	Spindle pole component 29	SPC29	29.28	2	2.33333	0.78313	0.256409	0	0	-2.21464
P33442	40S ribosomal protein S1-A	RPS1A	28.743	2.33333	2.66667	0.70449	0.494389	0	2	-0.175661
P38711;P35997	40S ribosomal protein S27-B;40S ribosomal protein S27-A	RPS27B;RPS27A	8.8653	1.66667	3	0.305191	1.65554	0	2	1.4554
P38911	FK506-binding nuclear protein	FPR3	46.553	2.66667	2	0.190474	-1.23694	0	3	-0.28258
P39998	Enhancer of mRNA-decapping protein 3	EDC3	61.339	2.33333	1.33333	0.56076	-0.548006	0	1	-0.412746
P40075	Vesicle-associated membrane protein-associated protein SCS2	SCS2	26.925	2	1.33333	0.188748	-1.70902	0	2	-1.63936
P40327	26S protease regulatory subunit 4 homolog	RPT2	48.828	1.66667	1	0.777842	-0.44193	0	1	-1.76454
P40962	Zinc finger protein RTS2	RTS2	27.053	0.666667	1.33333	0.811647	0.32687	0	0	-0.328289
P53891	Uncharacterized protein YNL165W		46.176	2	2.66667	0.515741	0.65641	0	1	-1.35605
P53924	E3 ubiquitin-protein ligase DMA2	DMA2	57.584	0.666667	1.66667	0.284187	1.36044	0	0	0.57593
P81449	ATP synthase subunit e, mitochondrial	TIM11	10.875	2.66667	3.33333	0.237283	1.21102	0	2	-0.950794
Q01560	Nucleolar protein 3	NPL3	45.407	2.33333	2.33333	0.537636	0.637633	0	3	-0.319999
Q02208	Topoisomerase 1-associated factor 2	TOF2	86.365	2.33333	3	0.974739	0.0469941	0	2	-0.548453
Q02629	Nucleoporin NUP100/NSP100	NUP100	99.987	3	3	0.383638	-0.982872	0	1	-3.80698
Q03655	Probable 1,3-beta-glucanosyltransferase GAS3	GAS3	56.793	1.33333	1	0.15664	-2.31405	0	1	-2.89149
Q07457	E3 ubiquitin-protein ligase BRE1	BRE1	80.691	2.33333	2.33333	0.613905	0.452755	0	1	-0.736402
Q08144	T-SNARE affecting a late Golgi compartment protein 2	TLG2	45.875	2.66667	2.66667	0.449256	-0.667555	0	1	-2.15235
P00924	Enolase 1	ENO1	46.816	2.66667	2	0.781642	-0.414141	0	3	0.220275
P02294;P02293	Histone H2B.2;Histone H2B.1	HTB2;HTB1	14.237	3.66667	4	0.946964	0.0799678	0	4	-0.852125
P02406	60S ribosomal protein L28	RPL28	16.721	3	2.66667	0.936169	-0.129884	0	3	1.43335
P07273	Transcription elongation factor S-II	DST1	34.843	2.66667	1.66667	0.0425653	-2.22495	0	2	-0.0919168
P08018	MAP kinase kinase PBS2	PBS2	72.719	2	2	0.52187	0.579621	0	3	1.31076
P09457	ATP synthase subunit 5, mitochondrial	ATP5	22.814	3.33333	3.33333	0.866743	-0.186808	0	2	-1.0793
P12385	Eukaryotic peptide chain release factor subunit 1	SUP45	49.005	2	2.33333	0.7929	0.324344	0	2	0.900446
P17695	Glutaredoxin-2, mitochondrial	GRX2	15.861	2.66667	2	0.401907	-0.755242	0	4	-1.03964
P21304	Periodic tryptophan protein 1	PWP1	63.803	2	1.66667	0.917877	0.16528	0	0	-1.75925
P21306	ATP synthase subunit epsilon, mitochondrial	ATP15	6.7425	4.66667	4.33333	0.404428	0.702912	0	4	-0.0352239
P23644	Mitochondrial import receptor subunit TOM40	TOM40	42.038	2.33333	2.33333	0.719248	0.395673	0	3	1.19047
P25342	Cell division control protein 10	CDC10	37.024	2	2.66667	0.443644	-0.777944	0	1	0.0508692
P25453	Meiotic recombination protein DMC1	DMC1	36.612	2.66667	1.66667	0.454202	-0.754676	0	1	0.14611
P25578	CDP-diacylglycerol--glycerol-3-phosphate 3-phosphatidyltransferase	PGS1	59.37	2.66667	3	0.654717	0.545689	0	1	-0.910173
P33297	26S protease regulatory subunit 6A	RPT5	48.255	2.66667	2.33333	0.870669	-0.289399	0	0	-1.49031
P33298	26S protease regulatory subunit 6B homolog	RPT3	47.893	2.33333	1.66667	0.339966	-1.72486	0	1	-3.55104
P35996	54S ribosomal protein L38, mitochondrial;54S ribosomal protein L34, mitochondrial	MRPL38	14.904	2.66667	3.33333	0.256227	1.14528	0	3	-0.0930934
P36139	Protein PET10	PET10	31.246	2	2.66667	0.367741	0.775707	0	2	0.0955865
P38261	Exocyst complex component EXO84	EXO84	85.537	2	3	0.0792468	2.11904	0	4	3.12697
P38755	Oxysterol-binding protein homolog 7	OSH7	49.804	2.66667	2	0.857116	-0.221082	0	1	-1.67659
P39517	ATP-dependent RNA helicase DHH1	DHH1	57.543	2	3.33333	0.0963946	1.9788	0	1	0.749009
P39954	Adenosylhomocysteinase	SAH1	49.125	3.66667	2.66667	0.203301	-1.20871	0	3	-0.544192
P43560	Uncharacterized protein YFL042C	YFL042C	76.346	2.33333	2	0.512265	0.602928	0	0	-1.41416
P47049	UBX domain-containing protein 6	UBX6	45.016	2.33333	2.33333	0.45448	0.846001	0	0	-2.20995
P48015	Aminomethyltransferase, mitochondrial	GCV1	44.468	2	1.33333	0.324217	-1.66409	0	0	-4.40298
P49089	Asparagine synthetase [glutamine-hydrolyzing] 1	ASN1	64.47	2.33333	1.33333	0.437913	-1.04555	0	1	-1.22392
P53191	Phosphatidylinositol 3-phosphate-binding protein 2	PIB2	70.616	4	4	0.963805	-0.0541912	0	2	-0.657289
P53264	Cardiolipin-specific deacylase 1, mitochondrial	CLD1	52.044	2.33333	2.33333	0.925091	-0.179854	0	1	-3.5778
P53860	Phosphatidylinositol transfer protein PDR16	PDR16	40.713	2	3	0.437012	0.725489	0	1	-1.80108
P53959	Conserved oligomeric Golgi complex subunit 6	COG6	96.975	1.66667	1.66667	0.964253	0.067177	0	2	-0.0984206
P54861	Dynamin-related protein DNM1	DNM1	84.971	2	1.66667	0.245549	-1.3483	0	0	-0.975619
Q01939	26S protease regulatory subunit 8 homolog	RPT6	45.271	2.66667	2.33333	0.941396	0.0749849	0	2	0.75093
Q02199	Nucleoporin NUP49/NSP49	NUP49	49.142	3.33333	4	0.223124	1.10669	0	0	-2.87581
Q02204	54S ribosomal protein L13, mitochondrial	MRPL13	30.271	1.66667	2.33333	0.957495	-0.0575944	0	1	-0.938693
Q02890	Peptide-N(4)-(N-acetyl-beta-glucosaminyl)asparagine amidase	PNG1	42.484	2.33333	2.66667	0.541665	0.926594	0	1	-3.00111
Q04438	Stationary phase protein 4	SPG4	13.18	3	4	0.0441571	2.37781	0	4	1.88081
Q07657	Seventh homolog of septin 1	SHS1	62.629	2.33333	3.33333	0.120488	1.60144	0	3	0.983466
Q07732	Accumulates dyads protein 3	ADY3	91.811	2.66667	2	0.86418	-0.215685	0	0	-1.97506
Q08921	Target of rapamycin complex 1 subunit TCO89	TCO89	88.844	1.66667	2.66667	0.285368	0.964844	0	3	1.81201
Q12432	Chromatin modification-related protein EAF3	EAF3	45.203	3.33333	3	0.549232	-0.495478	0	2	-0.801471
P00410	Cytochrome c oxidase subunit 2	COX2	28.567	3.66667	4.33333	0.739641	-0.33087	0	3	-0.571747
P04449	60S ribosomal protein L24-A	RPL24A	17.613	4	4.33333	0.667278	0.545153	0	4	-0.264893
P05626	ATP synthase subunit 4, mitochondrial	ATP4	26.925	4	3.66667	0.901454	-0.159531	0	3	-1.418
P07245	C-1-tetrahydrofolate synthase, cytoplasmic;Methylenetetrahydrofolate dehydrogenase;Methenyltetrahydrofolate cyclohydrolase;Formyltetrahydrofolate synthetase	ADE3	102.2	2.66667	1.33333	0.845246	-0.210339	0	0	-1.31103
Q3E792;P0C0T4	40S ribosomal protein S25-A;40S ribosomal protein S25-B	RPS25A;RPS25B	12.039	4	4	0.519422	1.05615	0	4	-1.94992
P0C2H7;P0C2H6	60S ribosomal protein L27-B;60S ribosomal protein L27-A	RPL27B;RPL27A	15.505	4.66667	4.33333	0.967517	0.0552174	0	4	-2.09713
P0CX83;P0CX82	60S ribosomal protein L19-B;60S ribosomal protein L19-A	RPL19B;RPL19A	21.704	2.33333	2.66667	0.506553	0.832771	0	2	-0.727174
P18480	SWI/SNF chromatin-remodeling complex subunit SNF5	SNF5	102.54	2.66667	1.66667	0.665864	-0.377448	0	0	-1.66375
P25364	Forkhead transcription factor HCM1	HCM1	63.646	2.33333	3.33333	0.0830657	1.72465	0	1	-0.135014
P25454	DNA repair protein RAD51	RAD51	42.963	3	2.33333	0.744009	0.377852	0	1	-1.04921
P27472	Glycogen [starch] synthase isoform 2	GSY2	80.078	2.33333	1.66667	0.468011	-1.17356	0	0	-1.53567
P32074	Coatomer subunit gamma	SEC21	104.83	3.66667	3.33333	0.833294	-0.201814	0	0	-3.12197
P32494	Chromatin-remodeling complexes subunit NGG1	NGG1	79.281	1.66667	3	0.228758	1.67707	0	2	2.43375
P32628	UV excision repair protein RAD23	RAD23	42.366	2.33333	2	0.802706	-0.253622	0	1	-0.518458
P33338	Protein SLA2	SLA2	108.91	2.66667	0.333333	0.129078	-1.50995	0	0	-2.25602
P35845	Oxysterol-binding protein homolog 1	SWH1	135.1	1.66667	2	0.813093	0.212102	0	0	-0.611156
P39079	T-complex protein 1 subunit zeta	CCT6	59.923	2.66667	1.66667	0.150373	-1.45147	0	0	-2.38571
P39523	Uncharacterized protein YMR124W		105.91	2.33333	2.33333	0.71317	-0.317116	0	2	0.62565
P40066	Nucleoporin GLE2	GLE2	40.522	2	3	0.685703	0.544295	0	2	-1.98451
P40358	DnaJ-like chaperone JEM1	JEM1	75.143	2	2	0.396354	-1.07408	0	1	-4.03622
P41813	Fork head protein homolog 2	FKH2	94.373	2.66667	2.33333	0.360039	-0.882694	0	1	-1.64631
P41895	Transcription initiation factor IIF subunit alpha	TFG1	82.193	3	3.66667	0.61044	0.554084	0	4	0.413255
P41896	Transcription initiation factor IIF subunit beta	TFG2	46.605	2.33333	3.66667	0.460953	0.702632	0	2	2.97393
Q08745;P46784	40S ribosomal protein S10-A;40S ribosomal protein S10-B	RPS10A;RPS10B	12.739	3	3.66667	0.30147	1.32901	0	1	1.10942
P53165	SAGA-associated factor 73	SGF73	72.877	1.66667	3.33333	0.0944327	2.02623	0	2	1.7914
P53551	Histone H1	HHO1	27.803	3	3.33333	0.974923	-0.0484328	0	1	0.162328
P53885	Signal transduction protein MDG1	MDG1	40.278	3.33333	2.66667	0.159473	-1.44608	0	1	-1.87721
Q01855	40S ribosomal protein S15	RPS15	16.002	4	4.66667	0.594431	1.00681	0	5	1.3912
Q03028	Mitochondrial 2-oxodicarboxylate carrier 1	ODC1	34.206	1.66667	2	0.315918	1.30075	0	3	2.62526
Q03937	Meiosis-specific protein HED1	HED1	18.258	3.66667	3.66667	0.727778	0.447883	0	1	-0.934347
Q04013	Citrate/oxoglutarate carrier protein	YHM2	34.184	4	4	0.820984	0.265991	0	4	1.18613
Q05123	Actin-like protein ARP9	ARP9	53.074	3	3.33333	0.770136	-0.270201	0	0	-1.70943
Q05543	Regulator of Ty1 transposition protein 103	RTT103	46.488	2.66667	3	0.817982	-0.301003	0	1	-1.49707
Q06493	LETM1 domain-containing protein YLH47, mitochondrial	YLH47	52.174	2.66667	3.66667	0.666526	0.616576	0	4	2.81158
Q12080	Ribosome biogenesis protein NOP53	NOP53	52.555	2	3.33333	0.540663	0.555836	0	3	0.835035
Q99316	Protein disulfide isomerase MPD2	MPD2	32.401	3	3.66667	0.694463	0.357388	0	2	-1.36826
P04456	60S ribosomal protein L25	RPL25	15.757	5.66667	5.66667	0.819714	0.232557	0	3	-0.606931
P05739	60S ribosomal protein L6-B	RPL6B	19.986	3.66667	4.33333	0.64637	0.999387	0	3	2.27766
P14120	60S ribosomal protein L30	RPL30	11.415	5.33333	5.66667	0.866568	0.189527	0	3	-0.348323
P14126	60S ribosomal protein L3	RPL3	43.757	3.66667	2.66667	0.247458	-1.5165	0	4	0.429507
P14906	Protein translocation protein SEC63	SEC63	75.344	2.33333	2.66667	0.648115	-0.509743	0	1	-0.0586207
P20676	Nucleoporin NUP1	NUP1	113.58	4.33333	3.33333	0.269942	-0.919486	0	3	0.00173855
P21801	Succinate dehydrogenase [ubiquinone] iron-sulfur subunit, mitochondrial	SDH2	30.231	3.66667	2.66667	0.989163	-0.0122102	0	2	0.257893
P26785	60S ribosomal protein L16-B	RPL16B	22.249	4	4.66667	0.503895	0.814565	0	3	1.47636
P29311	Protein BMH1	BMH1	30.091	3.33333	3.33333	0.293189	1.15478	0	4	2.40469
P32473	Pyruvate dehydrogenase E1 component subunit beta, mitochondrial	PDB1	40.053	3	4.33333	0.503998	-0.590829	0	6	-0.0980584
P32841	Meiotic recombination protein REC114	REC114	48.706	2.66667	1.33333	0.325527	-0.953088	0	0	-2.23943
P32862	Glucose transport transcription regulator RGT1	RGT1	128.24	2.33333	3	0.446106	-0.796966	0	1	-0.707971
P34760	Peroxiredoxin TSA1	TSA1	21.589	3.33333	3	0.945582	0.0869873	0	3	1.27999
P35732	RNA polymerase II degradation factor 1	DEF1	83.972	6	6.33333	0.892111	-0.14984	0	4	-2.16975
P38072	Protein SCO2, mitochondrial	SCO2	34.888	3.66667	3	0.7007	-0.421992	0	2	-0.810407
P38264	Inorganic phosphate transport protein PHO88	PHO88	21.137	3	3	0.635247	0.608503	0	2	0.375503
P40212	60S ribosomal protein L13-B	RPL13B	22.525	4	4.66667	0.351321	1.07485	0	7	3.01348
P40217	Eukaryotic translation initiation factor 3 subunit I	TIF34	38.755	3.66667	3.33333	0.273428	-0.9349	0	2	-1.17265
P40485	Phosphatidylinositol 4,5-bisphosphate-binding protein SLM1	SLM1	77.994	4	4.33333	0.562703	0.716521	0	1	-0.819239
P41811	Coatomer subunit beta	SEC27	99.444	3.33333	4.33333	0.62969	-0.482435	0	1	-0.793693
P47150	37S ribosomal protein S7, mitochondrial	RSM7	27.816	3.33333	5.66667	0.471766	0.783519	0	5	1.49092
P48837	Nucleoporin NUP57	NUP57	57.498	4.66667	3.66667	0.896327	0.11085	0	3	-0.0780713
P49167	60S ribosomal protein L38	RPL38	8.8264	5.33333	5.33333	0.265678	1.80029	0	7	0.584131
Q02336	Transcriptional adapter 2	ADA2	50.569	2.33333	3.33333	0.820984	0.233569	0	2	2.16988
Q02486	ARS-binding factor 2, mitochondrial	ABF2	21.561	3.33333	4.66667	0.586294	0.999879	0	2	0.726732
Q03430	37S ribosomal protein RSM28, mitochondrial	RSM28	41.215	3.33333	4.66667	0.166146	1.71321	0	3	1.14804
Q03735	RNA-binding protein NAB6	NAB6	126.14	3	3	0.684038	0.341709	0	2	-0.136006
Q04869	Uncharacterized protein YMR315W		38.215	1.66667	4.33333	0.0536548	2.43633	0	0	-2.35805
Q12004	RNA polymerase II transcription factor B subunit 4	TFB4	37.457	4	3	0.961206	-0.054276	0	3	0.141082
Q12289	Mitochondrial carnitine carrier	CRC1	34.754	2.66667	3.66667	0.317103	1.69014	0	6	3.69017
Q12443	Reticulon-like protein 2	RTN2	44.358	3.33333	4	0.902408	-0.105079	0	1	-2.33671
P00724	Invertase 2	SUC2	60.639	5	4	0.458296	-1.26857	0	2	-2.47862
P07703	DNA-directed RNA polymerases I and III subunit RPAC1	RPC40	37.686	3.33333	2	0.137077	-2.13404	0	3	0.218967
P0CX32;P0CX31	40S ribosomal protein S24-B;40S ribosomal protein S24-A	RPS24B;RPS24A	15.329	6	6	0.65268	0.634231	0	5	0.722069
P0CX40;P0CX39	40S ribosomal protein S8-B;40S ribosomal protein S8-A	RPS8B;RPS8A	22.489	4.66667	4.66667	0.911986	0.147743	0	4	-0.942749
P0CX44;P0CX43	60S ribosomal protein L1-B;60S ribosomal protein L1-A	RPL1B;RPL1A	24.485	2.66667	4	0.365025	0.978602	0	3	-0.183028
P0CX48;P0CX47	40S ribosomal protein S11-B;40S ribosomal protein S11-A	RPS11B;RPS11A	17.749	4	4.66667	0.722911	0.391529	0	4	1.75074
P10834	Protein PET54	PET54	34.637	4.33333	5.33333	0.437122	0.979065	0	1	-0.664187
P11076	ADP-ribosylation factor 1	ARF1	20.529	3.66667	4	0.976242	0.0382389	0	4	1.57282
P12612	T-complex protein 1 subunit alpha	TCP1	60.48	3	1.66667	0.166466	-1.75468	0	0	-2.50969
P13259	Choline-phosphate cytidylyltransferase	PCT1	49.406	3.33333	5	0.301149	1.00836	0	3	0.297197
P15703	Glucan 1,3-beta-glucosidase	BGL2	34.118	4.33333	5	0.653769	-0.58144	0	5	-0.116698
P17255	V-type proton ATPase catalytic subunit A;Endonuclease PI-SceI	VMA1	118.64	4.33333	4.33333	0.448498	-0.862282	0	2	0.467282
P22203	V-type proton ATPase subunit E	VMA4	26.471	5.33333	5.66667	0.428385	0.701457	0	6	1.38372
P22855	Alpha-mannosidase	AMS1	124.5	4.66667	3.33333	0.864221	-0.242643	0	0	-2.98274
P26321	60S ribosomal protein L5	RPL5	33.714	4.33333	4.33333	0.700558	-0.447956	0	6	1.27557
P32891	D-lactate dehydrogenase [cytochrome] 1, mitochondrial	DLD1	65.292	4	3.33333	0.755528	-0.316388	0	2	-0.476962
P33299	26S protease regulatory subunit 7 homolog	RPT1	51.982	4.33333	4	0.801493	-0.383605	0	1	-1.35541
P36521	54S ribosomal protein L11, mitochondrial	MRPL11	28.515	3.33333	5	0.01649	2.62542	0	3	2.89564
P37291	Serine hydroxymethyltransferase, cytosolic	SHM2	52.218	3	3	0.997257	0.00392549	0	4	1.40031
P38701	40S ribosomal protein S20	RPS20	13.907	5.66667	6.33333	0.805031	0.214425	0	5	0.154915
P39013	Actin cytoskeleton-regulatory complex protein END3	END3	40.297	3.33333	3.33333	0.657857	0.572973	0	2	2.50454
P39518	Long-chain-fatty-acid--CoA ligase 2	FAA2	83.437	3.66667	4.66667	0.38521	1.07358	0	4	1.00439
P40561	RNA-binding protein SGN1	SGN1	28.954	6	6.33333	0.743032	0.293125	0	4	0.762533
P41805	60S ribosomal protein L10	RPL10	25.361	4.66667	4.66667	0.521353	-1.42704	0	5	0.252208
P46995	Histone-lysine N-methyltransferase, H3 lysine-36 specific	SET2	84.46	3.33333	2	0.442899	-0.809074	0	4	1.39727
P47129	Assembly-complementing factor 4	ACF4	35.52	4	4.66667	0.385331	0.82967	0	3	0.200971
P50095;P39567;P38697	Inosine-5-monophosphate dehydrogenase 3;Putative inosine-5-monophosphate dehydrogenase 1;Inosine-5-monophosphate dehydrogenase 2	IMD3;IMD1;IMD2	56.584	3.33333	0.666667	0.102884	-2.84584	0	0	-3.11234
P53604	Protein MSO1	MSO1	23.35	3.66667	3.66667	0.767871	0.251477	0	6	0.718841
Q02831	Uncharacterized protein YPL077C	YPL077C	27.469	3.66667	4.66667	0.282907	1.68419	0	6	2.09482
Q03722	Uncharacterized protein YML020W	YML020W	76.137	2.66667	3	0.51774	0.834537	0	5	2.81314
Q03798	Altered inheritance of mitochondria protein 36, mitochondrial	AIM36	29.076	3.66667	3.33333	0.614417	0.468699	0	4	0.891908
Q06505	Transcription factor SPN1	SPN1	46.082	2.66667	3.33333	0.48001	0.831593	0	3	1.54735
Q07362	Protein PBP4	PBP4	19.881	5	5	0.750547	0.263884	0	6	1.46734
Q08023	Protein FMP25, mitochondrial	FMP25	66.689	3	4.66667	0.338506	0.936803	0	4	1.49903
P07256	Cytochrome b-c1 complex subunit 1, mitochondrial	COR1	50.227	6	5	0.489747	-0.662362	0	4	0.0304999
P07260	Eukaryotic translation initiation factor 4E	CDC33	24.254	3	3.66667	0.441985	1.15349	0	3	1.161
P0C2H8	60S ribosomal protein L31-A	RPL31A	12.953	6	7.66667	0.197384	1.88359	0	7	1.73882
P0CX54;P0CX53	60S ribosomal protein L12-B;60S ribosomal protein L12-A	RPL12B;RPL12A	17.822	5.33333	6	0.938626	0.0657512	0	7	-0.109064
P10592	Heat shock protein SSA2	SSA2	69.469	5	5.66667	0.311206	0.836754	0	8	1.01855
P10659	S-adenosylmethionine synthase 1	SAM1	41.818	4.33333	4.66667	0.969939	0.0338392	0	2	-1.08806
P16140	V-type proton ATPase subunit B	VMA2	57.749	3.66667	3.33333	0.541783	-0.856044	0	2	-0.390737
P16603	NADPH--cytochrome P450 reductase	NCP1	76.771	4	4.66667	0.877351	0.129174	0	0	-2.21712
P17555	Adenylyl cyclase-associated protein	SRV2	57.521	5.33333	5	0.783712	0.340729	0	2	-0.356796
P18899	Stress protein DDR48	DDR48	46.233	3.33333	3.33333	0.56987	0.829147	0	3	0.486752
P19262	Dihydrolipoyllysine-residue succinyltransferase component of 2-oxoglutarate dehydrogenase complex, mitochondrial	KGD2	50.43	6.66667	7.33333	0.407198	-0.804403	0	5	-0.918056
P19454	Casein kinase II subunit alpha	CKA2	39.403	4.33333	5	0.622211	-0.640104	0	4	0.555546
P22768	Argininosuccinate synthase	ARG1	46.927	3.33333	5.33333	0.109202	2.4125	0	5	3.65188
P25343	Reduced viability upon starvation protein 161	RVS161	30.25	7	7	0.628246	0.460009	0	6	0.0104721
P25491	Mitochondrial protein import protein MAS5	YDJ1	44.67	3.66667	5.33333	0.606345	0.601907	0	3	-0.937738
P27809	Glycolipid 2-alpha-mannosyltransferase	KRE2	51.386	4	5	0.801879	0.263735	0	4	1.09159
P28004	Pre-mRNA-processing protein 45	PRP45	42.482	2.66667	3	0.310868	1.09192	0	3	0.836344
P28241	Isocitrate dehydrogenase [NAD] subunit 2, mitochondrial	IDH2	39.739	3.66667	4.33333	0.687783	-0.654389	0	4	2.08313
P32468	Cell division control protein 12	CDC12	46.667	5.66667	6.66667	0.722967	0.335176	0	7	-0.110382
P32497	Eukaryotic translation initiation factor 3 subunit C	NIP1	93.203	5.33333	5	0.584488	-0.544372	0	1	-1.72731
P32776	RNA polymerase II transcription factor B subunit 1	TFB1	72.894	3.66667	3.66667	0.947204	-0.0598598	0	4	0.839846
P46654;P32905	40S ribosomal protein S0-B;40S ribosomal protein S0-A	RPS0B;RPS0A	27.962	6	6.33333	0.382413	0.739789	0	7	0.831065
P38754;P36105	60S ribosomal protein L14-B;60S ribosomal protein L14-A	RPL14B;RPL14A	15.153	6	7	0.480301	1.09067	0	7	1.84775
P36534	54S ribosomal protein L40, mitochondrial	MRPL40	33.751	4	4.66667	0.696611	-0.642828	0	7	2.39579
P38011	Guanine nucleotide-binding protein subunit beta-like protein	ASC1	34.805	4.33333	3.66667	0.882615	-0.205157	0	7	2.52218
P38109	Putative serine carboxypeptidase YBR139W		57.638	4.66667	6.66667	0.598548	0.594821	0	6	-0.0947394
P38314	Protein SDS24	SDS24	57.187	4	3	0.787747	-0.372521	0	3	1.84668
P38764	26S proteasome regulatory subunit RPN1	RPN1	109.49	5	4	0.515294	-0.771145	0	2	-1.76965
P39076	T-complex protein 1 subunit beta	CCT2	57.203	4.66667	2.33333	0.0419761	-2.2035	0	0	-3.75409
P39935	Eukaryotic initiation factor 4F subunit p150	TIF4631	107.1	3.33333	4.33333	0.661904	0.391867	0	7	2.26361
P41696	Asparagine-rich zinc finger protein AZF1	AZF1	101.17	3.33333	3.66667	0.376234	1.1036	0	3	1.42455
P43603	LAS seventeen-binding protein 3	LSB3	49.343	3.66667	2.33333	0.30929	-1.2997	0	3	0.362772
P46990;P05740	60S ribosomal protein L17-B;60S ribosomal protein L17-A	RPL17B;RPL17A	20.551	4.66667	5.33333	0.916145	-0.202417	0	5	-1.26008
P50875	Transcription factor SPT20	SPT20	67.796	3.33333	3.66667	0.804731	0.259065	0	3	1.07656
P51401	60S ribosomal protein L9-B	RPL9B	21.657	4.33333	4.33333	0.781519	-0.3396	0	4	-0.279302
P53155	Uncharacterized protein YGL082W	YGL082W	43.321	6.66667	6.33333	0.841689	-0.19118	0	6	-0.995274
Q02608	37S ribosomal protein S16, mitochondrial	MRPS16	13.639	5	5.66667	0.940947	0.139065	0	3	-0.453667
Q03940	RuvB-like protein 1	RVB1	50.452	5.66667	5.66667	0.337247	-0.894087	0	4	-0.100523
Q04599	54S ribosomal protein L1, mitochondrial	MRPL1	30.996	4.33333	4.33333	0.892726	0.18005	0	2	-0.220018
Q12499	Nucleolar protein 58	NOP58	56.956	4.33333	2.33333	0.428179	-1.3441	0	3	-1.11957
Q99257	mRNA export factor MEX67	MEX67	67.351	4	2.33333	0.302591	-1.25094	0	0	-2.67664
P07143	Cytochrome c1, heme protein, mitochondrial	CYT1	34.054	8	8	0.951569	-0.058455	0	5	-0.812115
Q3E7Y3;P0C0W1	40S ribosomal protein S22-B;40S ribosomal protein S22-A	RPS22B;RPS22A	14.626	6.33333	6.33333	0.633075	0.770876	0	7	1.03358
P0CX56;P0CX55	40S ribosomal protein S18-B;40S ribosomal protein S18-A	RPS18B;RPS18A	17.037	8	7.66667	0.76933	0.406386	0	9	-0.316846
P15424	ATP-dependent RNA helicase MSS116, mitochondrial	MSS116	76.268	2	4	0.172285	1.79612	0	6	4.70122
P21576	Vacuolar protein sorting-associated protein 1	VPS1	78.736	5	4.33333	0.667725	-0.684178	0	1	-1.72724
P25623	Suppressor of yeast profilin deletion	SYP1	96.136	6	5.33333	0.570809	-0.752656	0	2	-2.12126
P26786	40S ribosomal protein S7-A	RPS7A	21.622	7	7.33333	0.306323	1.12998	0	9	2.0595
P32457	Cell division control protein 3	CDC3	60.054	4.66667	4.66667	0.408331	-0.724726	0	4	-0.555387
P32908	Structural maintenance of chromosomes protein 1	SMC1	141.28	4.33333	2	0.469739	-0.896751	0	0	-1.73073
P34756	1-phosphatidylinositol 3-phosphate 5-kinase FAB1	FAB1	257.42	1	5	0.00343049	3.44045	0	4	4.85232
P36041	Protein EAP1	EAP1	69.761	5.33333	5	0.961405	-0.0447342	0	4	0.833723
P36112	MICOS complex subunit MIC60	MIC60	61.081	6	6.66667	0.88772	0.155184	0	3	-1.49926
P38687	Signal recognition particle subunit SRP68	SRP68	69.005	3.66667	4.66667	0.752403	0.279577	0	5	0.206373
P38694	Putative aldehyde dehydrogenase-like protein YHR039C	MSC7	71.32	3.33333	3.33333	0.198898	2.76704	0	3	2.39285
P40531	Protein GVP36	GVP36	36.67	7.33333	7.33333	0.965549	0.040162	0	7	-0.334404
P53040	Transcription initiation factor TFIID subunit 6	TAF6	57.901	4.33333	4.66667	0.78642	-0.304019	0	5	1.67847
P53145	Large subunit GTPase 1	LSG1	72.727	4	4.66667	0.788545	0.340612	0	6	1.89031
Q00711	Succinate dehydrogenase [ubiquinone] flavoprotein subunit, mitochondrial	SDH1	70.229	5	5.33333	0.962239	-0.0548884	0	5	1.28822
Q02630	Nucleoporin NUP116/NSP116	NUP116	116.23	6	7	0.541744	-0.563473	0	3	-1.74162
Q02821	Importin subunit alpha	SRP1	60.441	5	6.33333	0.889907	0.116034	0	6	0.607287
Q04673	Suppressor of stem-loop protein 1	SSL1	52.29	3.33333	4.33333	0.423068	1.13432	0	4	2.83625
Q04779	Transcriptional regulatory protein RCO1	RCO1	78.836	6	5.66667	0.882182	-0.126074	0	3	-0.332192
Q12159	RNA annealing protein YRA1	YRA1	24.955	5.66667	6.66667	0.489703	1.55843	0	9	3.59379
Q12460	Nucleolar protein 56	NOP56	56.863	5.33333	3	0.328409	-1.50622	0	3	1.62322
P05317	60S acidic ribosomal protein P0	RPP0	33.717	7.66667	8.66667	0.778396	0.2361	0	6	-0.458252
P05756	40S ribosomal protein S13	RPS13	17.029	7	7.66667	0.452853	1.41236	0	10	2.3417
P05759	Ubiquitin-40S ribosomal protein S31;Ubiquitin;40S ribosomal protein S31	RPS31	17.216	5.66667	7.33333	0.211465	1.39117	0	4	-0.0834217
P0CX42;P0CX41	60S ribosomal protein L23-B;60S ribosomal protein L23-A	RPL23B;RPL23A	14.473	8	8.33333	0.223563	1.70212	0	7	0.142051
P18634	Arrestin-related trafficking adapter 10	ART10	59.757	5.33333	6	0.944271	-0.0956192	0	5	0.766386
P22133	Malate dehydrogenase, cytoplasmic	MDH2	40.73	5.33333	5.33333	0.937873	-0.0892607	0	9	1.82685
P32591	SWI/SNF complex subunit SWI3	SWI3	92.925	5.33333	6.33333	0.662408	-0.480092	0	2	0.0699424
P36124	SET domain-containing protein 3	SET3	85.479	4.33333	6	0.0964319	3.63895	0	5	2.08449
P39940	E3 ubiquitin-protein ligase RSP5	RSP5	91.815	4.33333	3.66667	0.887491	-0.144968	0	0	-3.26009
P40017	Carnitine O-acetyltransferase YAT2	YAT2	103.33	5.33333	5.33333	0.595787	-0.482171	0	3	-0.208158
P53278	Uncharacterized protein YGR130C	YGR130C	92.697	5.66667	5.33333	0.88472	0.159452	0	4	-0.259293
P53741	UBP3-associated protein BRE5	BRE5	57.673	5.33333	5	0.813608	-0.202582	0	2	-3.96806
Q05166	Nucleoporin ASM4	ASM4	58.792	6.33333	7.33333	0.484396	0.592896	0	3	-0.533128
Q06070	Uncharacterized protein YLR407W	YLR407W	25.545	4.66667	5	0.866357	-0.213154	0	5	0.32395
Q06678	54S ribosomal protein L35, mitochondrial	MRPL35	42.825	4.66667	6.33333	0.73567	-0.284046	0	6	0.327864
Q12305	Thiosulfate sulfurtransferase RDL1, mitochondrial	RDL1	15.413	3.66667	7.66667	0.0953429	3.21527	0	6	2.92709
Q12464	RuvB-like protein 2	RVB2	51.611	5.33333	5.33333	0.370233	-0.966292	0	4	0.568753
Q3E757;P0C0W9	60S ribosomal protein L11-B;60S ribosomal protein L11-A	RPL11B;RPL11A	19.749	6.33333	7	0.629057	0.703043	0	8	1.59039
P00330	Alcohol dehydrogenase 1	ADH1	36.849	7.66667	6.33333	0.88548	-0.19595	0	10	0.885837
P00890	Citrate synthase, mitochondrial	CIT1	53.359	5.33333	5.33333	0.550563	-0.998377	0	6	1.75983
P14127;P02407	40S ribosomal protein S17-B;40S ribosomal protein S17-A	RPS17B;RPS17A	15.803	7.66667	8.66667	0.41529	1.74083	0	8	1.39275
P07280	40S ribosomal protein S19-A	RPS19A	15.917	8.33333	8.66667	0.545857	0.656554	0	9	1.97724
P12695	Dihydrolipoyllysine-residue acetyltransferase component of pyruvate dehydrogenase complex, mitochondrial	LAT1	51.817	7.66667	7	0.241707	-1.20549	0	8	0.0768157
P13186	Serine/threonine-protein kinase KIN2	KIN2	128.34	4.33333	4	0.655916	-0.396894	0	3	0.355673
P14540	Fructose-bisphosphate aldolase	FBA1	39.62	7	5	0.0789048	-3.00394	0	6	-0.339621
P15646	rRNA 2-O-methyltransferase fibrillarin	NOP1	34.465	3	4.66667	0.285685	1.71748	0	11	4.95424
P16387	Pyruvate dehydrogenase E1 component subunit alpha, mitochondrial	PDA1	46.343	7.33333	7.33333	0.569515	-0.515548	0	3	-3.3766
P32904	54S ribosomal protein L6, mitochondrial	MRPL6	23.889	7.33333	8	0.376123	0.79301	0	8	0.663744
P39015	Suppressor protein STM1	STM1	29.995	7.66667	7.66667	0.6037	-0.661596	0	8	0.717399
P39078	T-complex protein 1 subunit delta	CCT4	57.603	4.33333	3.33333	0.750721	-0.394685	0	1	-1.30206
Q02201	Oxysterol-binding protein homolog 6	OSH6	51.587	8.66667	6.66667	0.522295	-0.76791	0	5	-1.83973
Q04418	RNA polymerase II-associated protein RBA50	RBA50	50.192	5	4.66667	0.914107	0.10854	0	6	0.524493
Q06142	Importin subunit beta-1	KAP95	94.775	4.33333	4.33333	0.337404	-0.899564	0	3	0.977296
P06103	Eukaryotic translation initiation factor 3 subunit B	PRT1	88.129	7.66667	8.66667	0.743007	-0.278421	0	3	-2.16588
P0CX52;P0CX51	40S ribosomal protein S16-B;40S ribosomal protein S16-A	RPS16B;RPS16A	15.847	6.66667	8	0.693696	0.594992	0	9	0.874054
P13711	Acyl-coenzyme A oxidase	POX1	84.041	5.33333	5.66667	0.659467	-0.380334	0	5	0.758556
P16474	78 kDa glucose-regulated protein homolog	KAR2	74.467	8	7	0.655533	-0.392413	0	4	-2.25447
P16862	ATP-dependent 6-phosphofructokinase subunit beta	PFK2	104.62	8.33333	6.66667	0.420909	-0.861895	0	8	0.458584
P17076	60S ribosomal protein L8-A	RPL8A	28.124	9	8.33333	0.86701	0.42375	0	9	2.49869
P35172	Probable trehalase	NTH2	89.678	5.66667	6.33333	0.427136	0.705761	0	0	-3.39854
P38080	Serine/threonine-protein kinase AKL1	AKL1	123.99	4.66667	5.33333	0.648548	0.446045	0	7	1.00445
P38885	Altered inheritance of mitochondria protein 46, mitochondrial	AIM46	34.113	8	8.33333	0.602253	0.757594	0	2	-0.873762
P53252	Sphingolipid long chain base-responsive protein PIL1	PIL1	38.349	7.33333	6	0.416196	-0.785322	0	6	0.592141
Q02326	60S ribosomal protein L6-A	RPL6A	19.961	7.66667	8.66667	0.549	0.941888	0	7	1.39408
Q07807	mRNA-binding protein PUF3	PUF3	98.067	4.33333	5.33333	0.689819	-0.414833	0	6	1.10994
P06367;P39516	40S ribosomal protein S14-A;40S ribosomal protein S14-B	RPS14A;RPS14B	14.536	12	12.3333	0.441869	1.17882	0	12	0.487367
P06780	GTP-binding protein RHO1	RHO1	23.152	6	7	0.628464	0.584956	0	5	0.499507
P07267	Saccharopepsin	PEP4	44.498	8	8	0.900554	-0.135417	0	9	1.58619
P0CX24;P0CX23	60S ribosomal protein L20-B;60S ribosomal protein L20-A	RPL20B;RPL20A	20.437	9.33333	10	0.752543	0.611909	0	7	0.319992
P0CX38;P0CX37	40S ribosomal protein S6-B;40S ribosomal protein S6-A	RPS6B;RPS6A	26.996	8.33333	9	0.952788	0.100006	0	8	0.18639
P32589	Heat shock protein homolog SSE1	SSE1	77.365	6	8.33333	0.4048	1.42507	0	9	2.64605
P33303	Succinate/fumarate mitochondrial transporter	SFC1	35.34	6	8.66667	0.992153	-0.0102533	0	10	1.53851
P40961	Prohibitin-1	PHB1	31.427	9.66667	10	0.642681	0.546209	0	11	1.30495
P53221;P05743	60S ribosomal protein L26-B;60S ribosomal protein L26-A	RPL26B;RPL26A	14.235	8.66667	10.6667	0.328597	1.6464	0	11	1.49263
P53316	Uncharacterized RNA-binding protein YGR250C	YGR250C	89.512	5.33333	8	0.154133	1.94858	0	3	1.96087
Q03761	Transcription initiation factor TFIID subunit 12	TAF12	61.072	7.33333	7	0.545257	-0.533774	0	9	-0.0617698
Q04947	Reticulon-like protein 1	RTN1	32.916	7.66667	9.33333	0.813818	-0.208088	0	10	0.721135
Q12230	Sphingolipid long chain base-responsive protein LSP1	LSP1	38.071	8	8	0.485007	-0.729707	0	7	0.297287
P07257	Cytochrome b-c1 complex subunit 2, mitochondrial	QCR2	40.478	7.33333	7.66667	0.589224	-0.486906	0	7	0.309326
P0CX85;P0CX84	60S ribosomal protein L35-B;60S ribosomal protein L35-A	RPL35B;RPL35A	13.909	8	9	0.503744	1.82841	0	12	2.57772
P11154	Pyruvate carboxylase 1	PYC1	130.1	6	4.66667	0.302212	-1.45746	0	5	0.730735
P14907	Nucleoporin NSP1	NSP1	86.515	6.33333	9.66667	0.296923	0.895524	0	5	-0.137601
P18496	Mitochondrial ATPase complex subunit ATP10	ATP10	32.094	8	11	0.430303	0.769878	0	8	0.0434389
P21965	Protein kinase MCK1	MCK1	43.135	7.66667	10	0.271255	1.06201	0	9	1.10812
P23287	Serine/threonine-protein phosphatase 2B catalytic subunit A1	CNA1	63.001	8.33333	8.33333	0.940684	-0.0723514	0	6	-0.604355
P23641	Mitochondrial phosphate carrier protein;Mitochondrial phosphate carrier protein, N-terminally processed	MIR1	32.812	10.6667	12.6667	0.378457	0.979549	0	13	1.16149
P25567	RNA-binding protein SRO9	SRO9	48.059	6.66667	8	0.466724	1.19383	0	9	3.54325
P26783	40S ribosomal protein S5	RPS5	25.038	9	11	0.35307	1.01205	0	12	3.61068
P32796	Carnitine O-acetyltransferase, mitochondrial	CAT2	77.241	7	6.66667	0.330852	-0.906077	0	4	-1.54352
P34077	Nucleoporin NIC96	NIC96	96.173	7.33333	7	0.819452	0.194348	0	6	0.314786
P35191	DnaJ homolog 1, mitochondrial	MDJ1	55.56	8.33333	9	0.602399	-0.501497	0	5	-0.797176
P38009	Bifunctional purine biosynthesis protein ADE17;Phosphoribosylaminoimidazolecarboxamide formyltransferase;IMP cyclohydrolase	ADE17	65.262	5.33333	4	0.261936	-1.50964	0	4	0.512455
P38129	Transcription initiation factor TFIID subunit 5	TAF5	88.967	5.66667	7	0.830972	0.205709	0	8	1.01492
P38828	Protein LSM12	LSM12	21.313	8.66667	9.66667	0.641759	0.44705	0	9	-1.01426
P39730	Eukaryotic translation initiation factor 5B	FUN12	112.27	6.33333	4	0.586612	-0.762889	0	4	-1.04547
P40535	ATF/CREB activator 2	CST6	65.263	9	10	0.792038	0.216157	0	8	0.745873
P40564	DnaJ-like protein 1	DJP1	48.574	5.33333	5.33333	0.571296	0.626603	0	7	1.81743
P50896	Protein PSP1	PSP1	95.346	7.33333	10	0.16361	2.09092	0	2	0.0479866
Q03823	Uncharacterized protein YMR160W		95.096	9.66667	9.66667	0.94656	0.0686293	0	3	-3.04474
Q12734	Transcription factor CSR2	CSR2	124.85	6.33333	8.33333	0.432509	0.755525	0	4	-0.667743
P00925	Enolase 2	ENO2	46.914	9	8.33333	0.472208	-0.823368	0	12	0.621955
P04840	Mitochondrial outer membrane protein porin 1	POR1	30.428	10.3333	11.3333	0.743037	0.313766	0	8	-0.334391
P06169	Pyruvate decarboxylase isozyme 1	PDC1	61.495	7.33333	7.66667	0.651161	-0.878849	0	8	1.46191
P25694	Cell division control protein 48	CDC48	91.995	10.6667	10.6667	0.70508	-0.51718	0	3	-1.9316
P30902	ATP synthase subunit d, mitochondrial	ATP7	19.809	11.3333	11.6667	0.486269	0.628178	0	11	-0.186969
P40989	1,3-beta-glucan synthase component GSC2	GSC2	216.99	6	5.66667	0.596907	0.822687	0	8	1.59019
P60010	Actin	ACT1	41.689	10	11	0.338443	-0.816083	0	10	-0.275712
P05750	40S ribosomal protein S3	RPS3	26.502	14	13.6667	0.660887	0.414282	0	13	0.393768
P20967	2-oxoglutarate dehydrogenase, mitochondrial	KGD1	114.41	7	7.66667	0.488759	0.940669	0	4	0.723141
P31688	Trehalose-phosphatase	TPS2	102.98	11.6667	11	0.567476	-0.473054	0	3	-2.69053
Q03246	37S ribosomal protein S17, mitochondrial	MRPS17	27.635	10.6667	11.3333	0.58698	0.554904	0	6	-0.199058
Q05812	Meiotic sister-chromatid recombination protein 3	MSC3	80.529	9	10.3333	0.323672	1.03774	0	9	1.43475
P05755	40S ribosomal protein S9-B	RPS9B	22.298	9	11.6667	0.525294	1.42747	0	16	3.02768
P10664;P49626	60S ribosomal protein L4-A;60S ribosomal protein L4-B	RPL4A;RPL4B	39.092	11.3333	12.3333	0.609598	0.587859	0	13	1.0632
P18239	ADP,ATP carrier protein 2	PET9	34.426	12.3333	12.6667	0.927897	-0.0823382	0	13	1.18999
P30952	Malate synthase 1, glyoxysomal	MLS1	62.79	7.33333	6.33333	0.69193	-0.683752	0	13	2.53832
P32191	Glycerol-3-phosphate dehydrogenase, mitochondrial	GUT2	72.388	10	11.3333	0.920183	0.0885687	0	7	-0.104308
P39743	Reduced viability upon starvation protein 167	RVS167	52.774	11.3333	12.6667	0.733966	-0.351998	0	12	-0.381978
P41939	Isocitrate dehydrogenase [NADP] cytoplasmic	IDP2	46.562	9.33333	10	0.837096	0.237312	0	7	1.2818
P49687	Nucleoporin NUP145;Nucleoporin NUP145N;Nucleoporin NUP145C	NUP145	145.66	10.3333	10.3333	0.92442	0.0893775	0	4	-2.96275
Q06833	Uncharacterized PH domain-containing protein YPR091C	YPR091C	87.323	10	10.6667	0.7466	-0.265137	0	7	-0.317085
P05453	Eukaryotic peptide chain release factor GTP-binding subunit	SUP35	76.55	9.33333	13.3333	0.16631	1.34125	0	6	0.288218
Q12213;P05737	60S ribosomal protein L7-B;60S ribosomal protein L7-A	RPL7B;RPL7A	27.696	12.3333	13.3333	0.426655	1.52734	0	16	2.30324
P24783	ATP-dependent RNA helicase DBP2	DBP2	60.999	10	10.6667	0.813747	0.410544	0	12	2.65043
P27692	Transcription elongation factor SPT5	SPT5	115.65	13.3333	13	0.456926	-0.858687	0	6	-2.07422
P38077	ATP synthase subunit gamma, mitochondrial	ATP3	34.35	13.6667	15	0.900861	-0.110355	0	14	-0.61691
P38249	Eukaryotic translation initiation factor 3 subunit A	RPG1	110.34	10.3333	11	0.327338	-0.848014	0	5	-1.49529
P43638	MAP-homologous protein 1	MHP1	155.21	7.66667	7.33333	0.674146	0.366419	0	6	0.83051
P48164	40S ribosomal protein S7-B	RPS7B	21.634	12.6667	14.3333	0.23122	1.26038	0	14	-0.0834166
P53297	PAB1-binding protein 1	PBP1	78.78	13.3333	13.6667	0.931598	0.0694505	0	14	0.417573
Q02207	Peroxisomal hydratase-dehydrogenase-epimerase;2-enoyl-CoA hydratase;(3R)-3-hydroxyacyl-CoA dehydrogenase	FOX2	98.702	7	8.66667	0.818665	0.312421	0	5	0.230932
P02994	Elongation factor 1-alpha	TEF1	50.032	14	14.3333	0.59278	-0.459269	0	16	-0.267689
P28240	Isocitrate lyase	ICL1	62.408	11	10.3333	0.790075	-0.41936	0	12	2.01353
P32521	Actin cytoskeleton-regulatory complex protein PAN1	PAN1	160.27	9.33333	10	0.501691	1.1352	0	12	1.95638
P0CX36;P0CX35	40S ribosomal protein S4-B;40S ribosomal protein S4-A	RPS4B;RPS4A	29.41	9	11.6667	0.997953	-0.0057338	0	12	2.52791
P14747	Serine/threonine-protein phosphatase 2B catalytic subunit A2	CMP2	68.527	10.6667	12.3333	0.836544	0.204208	0	12	-0.10276
P15565	tRNA (guanine(26)-N(2))-dimethyltransferase, mitochondrial	TRM1	64.052	11.3333	12.6667	0.642465	0.689361	0	12	2.32599
P32316	Acetyl-CoA hydrolase	ACH1	58.711	11	11.3333	0.918429	0.130757	0	12	1.84445
P32499	Nucleoporin NUP2	NUP2	77.88	12.3333	13	0.688912	0.388207	0	10	-0.338448
P32340	Rotenone-insensitive NADH-ubiquinone oxidoreductase, mitochondrial	NDI1	57.249	10	10.6667	0.497289	1.09183	0	8	2.67112
P00560	Phosphoglycerate kinase	PGK1	44.738	12.3333	11	0.507548	-0.89911	0	16	1.0196
P16861	ATP-dependent 6-phosphofructokinase subunit alpha	PFK1	107.97	10.6667	9.66667	0.379715	-1.01015	0	5	0.441259
P19414	Aconitate hydratase, mitochondrial	ACO1	85.367	9.66667	7.33333	0.566336	-0.929742	0	15	2.29906
P23248	40S ribosomal protein S1-B	RPS1B	28.812	13.3333	15.6667	0.678131	0.596684	0	10	0.241058
P25644	DNA topoisomerase 2-associated protein PAT1	PAT1	88.51	12.6667	16	0.0210679	2.76546	0	16	1.13549
Q05050	Eisosome protein 1	EIS1	93.344	14.3333	16	0.970712	0.0334545	0	12	-0.491551
P00830	ATP synthase subunit beta, mitochondrial	ATP2	54.793	18.6667	19	0.598098	-0.651895	0	20	-1.58685
P15108	ATP-dependent molecular chaperone HSC82	HSC82	80.899	13.3333	14	0.928384	0.102509	0	11	0.336365
P22137	Clathrin heavy chain	CHC1	187.23	13.3333	10.6667	0.609102	-0.622689	0	4	-1.77209
P46655	Glutamate--tRNA ligase, cytoplasmic	GUS1	80.842	10	8.66667	0.747489	-0.573986	0	4	-0.146058
P00359	Glyceraldehyde-3-phosphate dehydrogenase 3	TDH3	35.746	17.6667	19	0.65734	0.408104	0	22	0.917858
P0CS90	Heat shock protein SSC1, mitochondrial	SSC1	70.627	15.6667	17.6667	0.630435	0.400722	0	16	0.107914
P19882	Heat shock protein 60, mitochondrial	HSP60	60.751	16	15.6667	0.77406	-0.362001	0	11	-1.21751
P30619	Protein transport protein SEC1	SEC1	83.479	14.6667	14.3333	0.634878	-0.497748	0	12	0.655092
Q01852	Mitochondrial import inner membrane translocase subunit TIM44	TIM44	48.854	19.3333	19	0.760566	-0.27417	0	20	-0.0309983
Q12451	Oxysterol-binding protein homolog 2	OSH2	145.79	12.6667	16	0.472007	-0.751623	0	12	-0.853595
P06634	ATP-dependent RNA helicase DED1	DED1	65.552	16.3333	18	0.970186	0.0359873	0	18	0.551356
P32356	Neutral trehalase	NTH1	85.878	12.6667	14	0.742391	0.344773	0	10	0.207087
P39705	Nucleoporin NUP60	NUP60	59.039	16.6667	18.6667	0.97535	0.0263361	0	18	-0.32304
P53622	Coatomer subunit alpha	COP1	135.61	10	7.33333	0.790898	-0.362594	0	0	-2.68646
P22517	Calcium/calmodulin-dependent protein kinase II	CMK2	50.447	16	17	0.927866	-0.0855699	0	17	-0.814107
P46367	Potassium-activated aldehyde dehydrogenase, mitochondrial	ALD4	56.723	12.6667	14.6667	0.978599	0.0354366	0	22	1.67692
Q01477	Ubiquitin carboxyl-terminal hydrolase 3	UBP3	101.92	13	15	0.715957	0.315968	0	17	0.0333982
Q03466	Protein EBS1	EBS1	99.999	10	13	0.698526	0.444414	0	16	1.29924
P00549	Pyruvate kinase 1	CDC19	54.544	15.6667	16.6667	0.98103	-0.0234547	0	17	0.648859
P07251	ATP synthase subunit alpha, mitochondrial	ATP1	58.607	20.3333	20.3333	0.509216	-0.789713	0	16	-1.90328
P10963	Phosphoenolpyruvate carboxykinase [ATP]	PCK1	60.983	13.6667	13.6667	0.70125	-0.573115	0	12	1.45911
P05030;P19657	Plasma membrane ATPase 1;Plasma membrane ATPase 2	PMA1;PMA2	99.618	20.3333	22.3333	0.840366	-0.231622	0	19	-0.156054
P16547	Mitochondrial outer membrane protein OM45	OM45	44.58	18	19	0.995744	-0.00462137	0	19	0.408526
P38741	Meiotic activator RIM4	RIM4	80.108	19	20.3333	0.505039	0.685864	0	12	-2.07033
P24276	Protein SSD1	SSD1	139.95	15.6667	17.6667	0.618072	0.809708	0	13	1.61417
P40850	Protein MKT1	MKT1	94.493	24.6667	25	0.89311	0.109499	0	28	0.503822
P07149	Fatty acid synthase subunit beta;3-hydroxyacyl-[acyl-carrier-protein] dehydratase;Enoyl-[acyl-carrier-protein] reductase [NADH];[Acyl-carrier-protein] acetyltransferase;[Acyl-carrier-protein] malonyltransferase;S-acyl fatty acid synthase thioesterase	FAS1	228.69	19	20	0.977437	-0.0360965	0	11	-1.14824
Q01574	Acetyl-coenzyme A synthetase 1	ACS1	79.14	19.3333	20.6667	0.689176	-0.398961	0	21	0.136041
P11484	Heat shock protein SSB1	SSB1	66.601	25	26.6667	0.529413	0.521963	0	27	0.701326
P07259	Protein URA2;Glutamine-dependent carbamoyl-phosphate synthase;Aspartate carbamoyltransferase	URA2	245.04	23.3333	16	0.0682021	-1.771	0	7	-2.05683
P10591	Heat shock protein SSA1	SSA1	69.656	25	26	0.752456	0.253021	0	28	-0.479948
P24784	ATP-dependent RNA helicase DBP1	DBP1	67.916	27	27	0.62085	-0.480158	0	20	-1.10143
P04147	Polyadenylate-binding protein, cytoplasmic and nuclear	PAB1	64.343	31	34	0.616049	0.408994	0	33	0.61207
P19097	Fatty acid synthase subunit alpha;Acyl carrier;3-oxoacyl-[acyl-carrier-protein] reductase;3-oxoacyl-[acyl-carrier-protein] synthase	FAS2	206.94	29.6667	25.6667	0.339664	-1.32155	0	9	-3.29985

## Sheet: Mer2-TAP results
Majority protein IDs	Protein names	Gene names	Mol weight (kDa)	Razor + unique peptides Ctrl	Razor + unique peptides Mer2	WT
						logFC
P21651	Recombination protein 107	REC107	35.683	2	22	10.779		Legend
P36060	NADH-cytochrome b5 reductase 2;NADH-cytochrome b5 reductase p34 form;NADH-cytochrome b5 reductase p32 form	MCR1	34.137	0	16	8.15621			Specifically enriched in the TAP (log2(Fold Change) ≥ 7)
Q03012	COMPASS component SPP1	SPP1	41.468	1	14	7.63902			Identified but log2(Fold Change) < 7
Q06032	Chromosome stability protein 9	CST9	53.863	1	12	7.36533
Q03798	Altered inheritance of mitochondria protein 36, mitochondrial	AIM36	29.076	1	7	6.70155
Q04779	Transcriptional regulatory protein RCO1	RCO1	78.836	1	13	6.64694
P41058	40S ribosomal protein S29-B	RPS29B	6.7276	1	2	6.28114
P20447	ATP-dependent RNA helicase DBP3	DBP3	58.826	1	5	6.27151
P39935	Eukaryotic initiation factor 4F subunit p150	TIF4631	107.1	3	7	6.20082
Q03790	Nucleoporin NUP53	NUP53	52.618	0	6	6.049
P18496	Mitochondrial ATPase complex subunit ATP10	ATP10	32.094	2	12	5.98334
Q12734	Transcription factor CSR2	CSR2	124.85	2	15	5.94827
Q03722	Uncharacterized protein YML020W	YML020W	76.137	0	8	5.85764
P15565	tRNA (guanine(26)-N(2))-dimethyltransferase, mitochondrial	TRM1	64.052	6	23	5.66808
P04650	60S ribosomal protein L39	RPL39	6.3415	2	2	5.53077
P39732	GLC7-interacting protein 4	GIP4	86.635	0	6	5.43577
Q03823	Uncharacterized protein YMR160W		95.096	1	13	5.38812
P23369	54S ribosomal protein L25, mitochondrial	MRPL25	18.587	3	7	5.25953
Q12004	RNA polymerase II transcription factor B subunit 4	TFB4	37.457	0	4	5.24843
P25578	CDP-diacylglycerol--glycerol-3-phosphate 3-phosphatidyltransferase	PGS1	59.37	1	5	5.20167
P36126	Phospholipase D1	SPO14	195.2	3	21	5.11022
P25296	Calcineurin subunit B	CNB1	19.639	0	6	5.10656
P15424	ATP-dependent RNA helicase MSS116, mitochondrial	MSS116	76.268	2	11	5.05141
P40917	AP-1-like transcription factor YAP4	CIN5	32.975	0	3	5.00147
P39523	Uncharacterized protein YMR124W		105.91	0	7	4.9878
P34758	Protein SCD5	SCD5	97.304	1	4	4.93298
P48566	GTPase-activating protein GYP3	MSB3	72.998	1	5	4.92437
Q03466	Protein EBS1	EBS1	99.999	2	6	4.90495
Q03735	RNA-binding protein NAB6	NAB6	126.14	1	8	4.83872
P53264	Cardiolipin-specific deacylase 1, mitochondrial	CLD1	52.044	1	7	4.79329
P38272	SWI5-dependent HO expression protein 3	SHE3	47.416	0	6	4.76488
P53933	Phosphatidate phosphatase APP1	APP1	66.134	1	6	4.737
Q08144	T-SNARE affecting a late Golgi compartment protein 2	TLG2	45.875	1	4	4.6508
Q12247	rRNA-processing protein FYV7	FYV7	18.19	1	2	4.62054
P38200	Mitotic spindle-associated protein SHE1	SHE1	38.015	0	4	4.53277
P39939;P39938	40S ribosomal protein S26-B;40S ribosomal protein S26-A	RPS26B;RPS26A	13.447	2	3	4.51651
P25270	rRNA methyltransferase 1, mitochondrial	MRM1	46.387	1	3	4.49041
Q03330	Histone acetyltransferase GCN5	GCN5	51.069	1	2	4.48074
P34756	1-phosphatidylinositol 3-phosphate 5-kinase FAB1	FAB1	257.42	0	9	4.45868
Q04673	Suppressor of stem-loop protein 1	SSL1	52.29	0	4	4.45056
P53972	25S rRNA (cytosine(2278)-C(5))-methyltransferase	RCM1	56.177	0	5	4.42676
P47170	Vacuolar membrane-associated protein IML1	IML1	181.95	0	7	4.37773
Q03941	Dephospho-CoA kinase CAB5	CAB5	27.339	1	6	4.36626
P32608	Retrograde regulation protein 2	RTG2	65.571	1	6	4.3641
Q05166	Nucleoporin ASM4	ASM4	58.792	1	6	4.35498
P25567	RNA-binding protein SRO9	SRO9	48.059	3	11	4.33891
Q08208	Nucleolar protein 12	NOP12	51.941	0	4	4.30981
Q02608	37S ribosomal protein S16, mitochondrial	MRPS16	13.639	5	10	4.28245
P21825	Translocation protein SEC62	SEC62	31.346	1	4	4.26394
Q06668	Methyltransferase OMS1, mitochondrial	OMS1	55.588	2	7	4.24475
Q02629	Nucleoporin NUP100/NSP100	NUP100	99.987	0	5	4.24472
P40473	Transcriptional activator POG1	POG1	39.498	1	3	4.19314
P25364	Forkhead transcription factor HCM1	HCM1	63.646	0	5	4.17826
P11978	Regulatory protein SIR4	SIR4	152.06	1	2	4.16763
P36038	Cytochrome b termination protein 1	CBT1	31.156	1	2	4.14297
Q04438	Stationary phase protein 4	SPG4	13.18	2	6	4.13012
P22082	Transcription regulatory protein SNF2	SNF2	194.05	0	4	4.1012
P24784	ATP-dependent RNA helicase DBP1	DBP1	67.916	24	40	4.03833
P40858	54S ribosomal protein L49, mitochondrial	MRPL49	18.387	0	3	4.03604
P0CX26;P0CX25	60S ribosomal protein L43-B;60S ribosomal protein L43-A	RPL43B;RPL43A	10.091	3	4	4.03561
P24783	ATP-dependent RNA helicase DBP2	DBP2	60.999	10	21	4.01208
P41896	Transcription initiation factor IIF subunit beta	TFG2	46.605	1	3	3.99793
P18634	Arrestin-related trafficking adapter 10	ART10	59.757	2	7	3.97271
P07253	Cytochrome B pre-mRNA-processing protein 6	CBP6	18.678	9	15	3.92816
P05453	Eukaryotic peptide chain release factor GTP-binding subunit	SUP35	76.55	5	13	3.92497
P17558	37S ribosomal protein PET123, mitochondrial	PET123	35.998	4	8	3.91174
P53732	37S ribosomal protein S12, mitochondrial	MRPS12	16.916	1	6	3.85593
P39936	Eukaryotic initiation factor 4F subunit p130	TIF4632	103.9	2	10	3.85117
P32494	Chromatin-remodeling complexes subunit NGG1	NGG1	79.281	0	5	3.83165
P36531	54S ribosomal protein L36, mitochondrial	MRPL36	20.09	1	2	3.81533
Q03153	ATPase synthesis protein 25, mitochondrial	ATP25	70.413	0	5	3.80319
P50111	Protein ZDS1	ZDS1	103.36	0	3	3.79673
Q03429	Mitochondrial zinc maintenance protein 1, mitochondrial	MZM1	13.927	2	4	3.77362
Q02724	Ubiquitin-like-specific protease 1	ULP1	72.377	0	4	3.77144
P10962	Protein MAK16	MAK16	35.695	0	2	3.76548
Q04279	Eisosome protein SEG1	SEG1	105.87	4	14	3.74101
P32342	Signal recognition particle subunit SRP21	SRP21	18.425	1	3	3.7312
P31334	54S ribosomal protein L9, mitochondrial	MRPL9	29.79	0	2	3.73002
P21560	Protein CBP3, mitochondrial	CBP3	39.083	13	19	3.72257
Q3E6R5	Uncharacterized mitochondrial outer membrane protein YDR381C-A	YDR381C-A	12.714	2	5	3.71534
P40066	Nucleoporin GLE2	GLE2	40.522	2	5	3.68545
Q06630	Mitochondrial homologous recombination protein 1	MHR1	26.894	5	9	3.66468
P17076	60S ribosomal protein L8-A	RPL8A	28.124	1	3	3.65882
P47019	Ribosome biogenesis protein ALB1	ALB1	19.287	0	2	3.65398
Q08818	Meiotic sister-chromatid recombination protein 6, mitochondrial	MSC6	79.946	2	6	3.64838
P32492	Myosin-4	MYO4	169.34	1	13	3.64593
Q05812	Meiotic sister-chromatid recombination protein 3	MSC3	80.529	5	14	3.62447
Q04031	Ribosomal RNA-processing protein 17	RRP17	27.974	2	4	3.62209
P05744	60S ribosomal protein L33-A	RPL33A	12.154	2	2	3.61954
P06704	Cell division control protein 31	CDC31	18.751	0	3	3.576
P0CX36;P0CX35	40S ribosomal protein S4-B;40S ribosomal protein S4-A	RPS4B;RPS4A	29.41	21	28	3.56302
P0CX85;P0CX84	60S ribosomal protein L35-B;60S ribosomal protein L35-A	RPL35B;RPL35A	13.909	15	17	3.56212
Q03430	37S ribosomal protein RSM28, mitochondrial	RSM28	41.215	3	7	3.56156
Q3E705	rRNA-processing protein EFG1	EFG1	27.121	4	5	3.55549
P40210	Protein SIP5	SIP5	55.859	1	5	3.54223
P53165	SAGA-associated factor 73	SGF73	72.877	2	6	3.52224
P24276	Protein SSD1	SSD1	139.95	4	19	3.4969
P25367	[PIN+] prion protein RNQ1	RNQ1	42.579	3	5	3.49372
P33750	Protein SOF1	SOF1	56.788	2	7	3.48323
P38754;P36105	60S ribosomal protein L14-B;60S ribosomal protein L14-A	RPL14B;RPL14A	15.153	8	11	3.47758
P0CX32;P0CX31	40S ribosomal protein S24-B;40S ribosomal protein S24-A	RPS24B;RPS24A	15.329	8	9	3.45852
P40483	Putative zinc metalloproteinase YIL108W	YIL108W	77.413	4	4	3.44484
Q03407	Serine/threonine-protein kinase PKH1	PKH1	86.251	0	3	3.41348
P0CX30;P0CX29	40S ribosomal protein S23-B;40S ribosomal protein S23-A	RPS23B;RPS23A	16.038	1	2	3.40609
P22035	Myb-like DNA-binding protein BAS1	BAS1	89.603	0	3	3.39666
Q03760	Pre-mRNA leakage protein 39	PML39	39.207	0	2	3.38476
P0CX42;P0CX41	60S ribosomal protein L23-B;60S ribosomal protein L23-A	RPL23B;RPL23A	14.473	9	11	3.37486
Q12432	Chromatin modification-related protein EAF3	EAF3	45.203	1	6	3.36136
P0CX40;P0CX39	40S ribosomal protein S8-B;40S ribosomal protein S8-A	RPS8B;RPS8A	22.489	5	9	3.35129
P39524	Probable phospholipid-transporting ATPase DRS2	DRS2	153.76	1	8	3.3444
P30619	Protein transport protein SEC1	SEC1	83.479	8	18	3.34168
P40356	Mediator of RNA polymerase II transcription subunit 3	PGD1	43.079	0	3	3.33683
Q12305	Thiosulfate sulfurtransferase RDL1, mitochondrial	RDL1	15.413	7	8	3.29692
P06634	ATP-dependent RNA helicase DED1	DED1	65.552	16	21	3.2757
P26785	60S ribosomal protein L16-B	RPL16B	22.249	7	13	3.27486
P00817	Inorganic pyrophosphatase	IPP1	32.299	0	3	3.26598
P40493	25S rRNA (uridine(2634)-N(3))-methyltransferase	BMT5	39.401	1	2	3.25183
P41813	Fork head protein homolog 2	FKH2	94.373	0	4	3.25086
P26784	60S ribosomal protein L16-A	RPL16A	22.201	6	8	3.24979
P37304	Protein PAM1	PAM1	92.871	2	8	3.24781
P35172	Probable trehalase	NTH2	89.678	0	4	3.24361
P36525	54S ribosomal protein L24, mitochondrial	MRPL24	30.049	7	13	3.2407
P29453	60S ribosomal protein L8-B	RPL8B	28.111	14	15	3.2357
P40485	Phosphatidylinositol 4,5-bisphosphate-binding protein SLM1	SLM1	77.994	4	8	3.2159
P48237	Mitochondrial group I intron splicing factor CCM1	CCM1	101.42	1	3	3.21259
P53305	Mitochondrial 37S ribosomal protein S27	RSM27	12.392	1	2	3.20359
P33314	Inhibitory regulator protein BUD2/CLA2	BUD2	126.66	1	5	3.15274
P38080	Serine/threonine-protein kinase AKL1	AKL1	123.99	0	4	3.15137
P36148	Glycerol-3-phosphate O-acyltransferase 2	GPT2	83.644	3	10	3.14576
P0CX56;P0CX55	40S ribosomal protein S18-B;40S ribosomal protein S18-A	RPS18B;RPS18A	17.037	10	11	3.1376
P05737;Q12213	60S ribosomal protein L7-A;60S ribosomal protein L7-B	RPL7A;RPL7B	27.638	15	21	3.11967
P43638	MAP-homologous protein 1	MHP1	155.21	5	11	3.11322
P38884	Altered inheritance of mitochondria protein 18, mitochondrial	AIM18	36.501	0	3	3.10788
P41056	60S ribosomal protein L33-B	RPL33B	12.168	5	5	3.10447
P12687	54S ribosomal protein L2, mitochondrial	MRP7	43.226	5	11	3.09039
P38187	Ubiquitin carboxyl-terminal hydrolase 13	UBP13	83.855	0	2	3.08545
P32331	Carrier protein YMC1, mitochondrial	YMC1	33.375	1	2	3.08457
P38961	25S rRNA (adenine(645)-N(1))-methyltransferase	RRP8	45.985	0	4	3.07988
P49687	Nucleoporin NUP145;Nucleoporin NUP145N;Nucleoporin NUP145C	NUP145	145.66	11	11	3.06982
O14455;P05745	60S ribosomal protein L36-B;60S ribosomal protein L36-A	RPL36B;RPL36A	11.135	6	7	3.06291
Q02199	Nucleoporin NUP49/NSP49	NUP49	49.142	2	6	3.03327
P36056	37S ribosomal protein S22, mitochondrial	RSM22	72.189	0	5	3.02936
Q12159	RNA annealing protein YRA1	YRA1	24.955	11	13	3.01727
P04449	60S ribosomal protein L24-A	RPL24A	17.613	6	8	3.01708
Q12192	Repression factor of MSEs protein 1	RFM1	35.195	0	2	3.01284
P25348	54S ribosomal protein L32, mitochondrial	MRPL32	21.437	2	2	2.98612
P05755	40S ribosomal protein S9-B	RPS9B	22.298	19	21	2.98216
P41817	Homeobox protein CUP9	CUP9	34.653	3	8	2.95958
Q7LHG5;Q99315	Transposon Ty3-I Gag-Pol polyprotein;Capsid protein;Spacer peptide p3;Nucleocapsid protein p11;Ty3 protease;Spacer peptide J;Reverse transcriptase/ribonuclease H;Integrase p52;Integrase p49;Transposon Ty3-G Gag-Pol polyprotein;Capsid protein;Spacer peptide p3;Nucleocapsid protein p11;Ty3 protease;Spacer peptide J;Reverse transcriptase/ribonuclease H;Integrase p61;Integrase p58	TY3B-I;TY3B-G	172.37	0	2	2.95091
P40212	60S ribosomal protein L13-B	RPL13B	22.525	8	9	2.94752
Q02630	Nucleoporin NUP116/NSP116	NUP116	116.23	5	8	2.93524
P10664;P49626	60S ribosomal protein L4-A;60S ribosomal protein L4-B	RPL4A;RPL4B	39.092	14	18	2.91306
Q02792	5-3 exoribonuclease 2	RAT1	115.93	1	4	2.91014
P21771	37S ribosomal protein S28, mitochondrial	MRPS28	33.057	6	11	2.90441
Q02201	Oxysterol-binding protein homolog 6	OSH6	51.587	2	3	2.8919
Q08237	RNA exonuclease 4	REX4	32.895	4	7	2.89008
P0CX24;P0CX23	60S ribosomal protein L20-B;60S ribosomal protein L20-A	RPL20B;RPL20A	20.437	15	15	2.88611
P35732	RNA polymerase II degradation factor 1	DEF1	83.972	2	7	2.87873
Q12263	Serine/threonine-protein kinase GIN4	GIN4	129.86	4	11	2.87735
Q02208	Topoisomerase 1-associated factor 2	TOF2	86.365	0	3	2.87702
P32499	Nucleoporin NUP2	NUP2	77.88	8	14	2.874
P05756	40S ribosomal protein S13	RPS13	17.029	10	11	2.87321
P46990;P05740	60S ribosomal protein L17-B;60S ribosomal protein L17-A	RPL17B;RPL17A	20.551	7	9	2.8587
P36519	54S ribosomal protein L7, mitochondrial	MRPL7	33.099	3	4	2.84955
P25644	DNA topoisomerase 2-associated protein PAT1	PAT1	88.51	14	17	2.83217
P21375	Fumarate reductase 2	OSM1	55.064	3	5	2.83032
P46676	Suppressor of mar1-1 protein	SUM1	118.2	0	3	2.82469
P17695	Glutaredoxin-2, mitochondrial	GRX2	15.861	4	6	2.81394
P46675	Protein STU2	STU2	100.92	3	7	2.80381
P53742	Nucleolar GTP-binding protein 2	NOG2	55.488	0	2	2.79566
P17119	Kinesin-like protein KAR3	KAR3	84.003	1	2	2.78853
Q02336	Transcriptional adapter 2	ADA2	50.569	1	3	2.78578
P53292	37S ribosomal protein S35, mitochondrial	MRPS35	39.575	5	7	2.78103
P38120	37S ribosomal protein S9, mitochondrial	MRPS9	31.925	2	3	2.77116
Q12035	rRNA-processing protein FCF2	FCF2	25.636	0	2	2.76035
P22353	54S ribosomal protein L8, mitochondrial	MRPL8	26.945	6	10	2.75274
P38783	Protein FYV4, mitochondrial	FYV4	15.291	2	1	2.74569
P22579	Transcriptional regulatory protein SIN3	SIN3	174.84	1	4	2.72516
P47015	Altered inheritance of mitochondria protein 23, mitochondrial	AIM23	41.461	4	8	2.725
P20081	FK506-binding protein 1	FPR1	12.158	1	2	2.71931
P02406	60S ribosomal protein L28	RPL28	16.721	7	9	2.70677
Q01855	40S ribosomal protein S15	RPS15	16.002	7	8	2.70363
P19454	Casein kinase II subunit alpha	CKA2	39.403	4	6	2.70221
P38072	Protein SCO2, mitochondrial	SCO2	34.888	3	7	2.7004
Q12080	Ribosome biogenesis protein NOP53	NOP53	52.555	5	7	2.67622
P40515	Mitochondria fission 1 protein	FIS1	17.733	4	7	2.66591
P27929	37S ribosomal protein NAM9, mitochondrial	NAM9	56.355	3	5	2.66306
Q08921	Target of rapamycin complex 1 subunit TCO89	TCO89	88.844	0	3	2.66264
P53145	Large subunit GTPase 1	LSG1	72.727	4	5	2.62539
O13563	26S proteasome regulatory subunit RPN13	RPN13	17.902	2	3	2.62322
P53330	Regulator of Ty1 transposition protein 102	RTT102	17.794	0	2	2.59539
P09547	SWI/SNF chromatin-remodeling complex subunit SWI1	SWI1	147.94	2	5	2.59193
P14127;P02407	40S ribosomal protein S17-B;40S ribosomal protein S17-A	RPS17B;RPS17A	15.803	11	12	2.58025
Q02326	60S ribosomal protein L6-A	RPL6A	19.961	8	8	2.57581
Q12221	mRNA-binding protein PUF2	PUF2	119.51	0	3	2.57428
P03874	Cytochrome B pre-mRNA-processing protein 2	CBP2	73.86	0	2	2.55866
P32875	Lipoyl synthase, mitochondrial	LIP5	46.247	1	2	2.55745
P53881	54S ribosomal protein L22, mitochondrial	MRPL22	34.897	2	6	2.53658
P32523	Pre-mRNA-processing factor 19	PRP19	56.569	4	8	2.53007
P08964	Myosin-1	MYO1	223.63	1	6	2.52804
P53604	Protein MSO1	MSO1	23.35	2	3	2.51632
P40850	Protein MKT1	MKT1	94.493	19	24	2.51154
Q12034	Protein SLF1	SLF1	50.942	3	7	2.50474
P36527	54S ribosomal protein L28, mitochondrial	MRPL28	17.342	3	6	2.50163
P49167	60S ribosomal protein L38	RPL38	8.8264	7	8	2.49927
P48164	40S ribosomal protein S7-B	RPS7B	21.634	19	22	2.49097
P53221;P05743	60S ribosomal protein L26-B;60S ribosomal protein L26-A	RPL26B;RPL26A	14.235	13	14	2.48655
P40340	Tat-binding homolog 7	YTA7	157.41	0	2	2.48193
P40535	ATF/CREB activator 2	CST6	65.263	6	10	2.47307
Q06493	LETM1 domain-containing protein YLH47, mitochondrial	YLH47	52.174	1	2	2.46693
P32606	Putative mitochondrial translation system component PET127	PET127	93.406	5	8	2.45695
P47008	Phosphatidylinositol transfer protein SFH5	SFH5	34.388	3	5	2.44953
P23287	Serine/threonine-protein phosphatase 2B catalytic subunit A1	CNA1	63.001	7	8	2.44886
P50085	Prohibitin-2	PHB2	34.406	8	10	2.44684
P10355	Protein PET122, mitochondrial	PET122	29.155	1	2	2.43945
P23248	40S ribosomal protein S1-B	RPS1B	28.812	19	22	2.42747
Q3E792;P0C0T4	40S ribosomal protein S25-A;40S ribosomal protein S25-B	RPS25A;RPS25B	12.039	6	7	2.39899
Q01852	Mitochondrial import inner membrane translocase subunit TIM44	TIM44	48.854	19	24	2.39575
A5Z2X5	UPF0495 protein YPR010C-A	YPR010C-A	7.9021	0	2	2.37515
Q02821	Importin subunit alpha	SRP1	60.441	3	4	2.37039
P14907	Nucleoporin NSP1	NSP1	86.515	4	12	2.36726
P32628	UV excision repair protein RAD23	RAD23	42.366	2	5	2.3655
P26786	40S ribosomal protein S7-A	RPS7A	21.622	11	11	2.35932
Q07938	S-methyl-5-thioadenosine phosphorylase	MEU1	37.856	1	2	2.35115
P41805	60S ribosomal protein L10	RPL10	25.361	7	11	2.33714
P26570	Serine/threonine-protein phosphatase PP-Z1	PPZ1	77.49	2	5	2.30705
P07271	ATP-dependent DNA helicase PIF1	PIF1	97.681	3	5	2.29764
P32904	54S ribosomal protein L6, mitochondrial	MRPL6	23.889	6	11	2.29689
Q07821	Iron-sulfur assembly protein 1	ISA1	27.675	1	3	2.28548
Q03862	Probable metalloprotease ARX1	ARX1	65.212	1	2	2.27685
P50105	Transcription initiation factor TFIID subunit 4	TAF4	42.336	5	9	2.27441
P38061	60S ribosomal protein L32	RPL32	14.771	4	4	2.27081
P24000	60S ribosomal protein L24-B	RPL24B	17.547	1	2	2.2596
P40328	Probable 26S protease subunit YTA6	YTA6	85.299	0	3	2.24734
Q08206	Uncharacterized protein YOL036W	YOL036W	84.351	1	3	2.23535
Q99316	Protein disulfide isomerase MPD2	MPD2	32.401	3	3	2.23112
P39705	Nucleoporin NUP60	NUP60	59.039	23	29	2.22926
P25343	Reduced viability upon starvation protein 161	RVS161	30.25	6	8	2.22818
Q06070	Uncharacterized protein YLR407W	YLR407W	25.545	5	8	2.21654
P39516;P06367	40S ribosomal protein S14-B;40S ribosomal protein S14-A	RPS14B;RPS14A	14.65	13	14	2.20182
Q02831	Uncharacterized protein YPL077C	YPL077C	27.469	3	5	2.19634
P12688	Serine/threonine-protein kinase YPK1	YPK1	76.479	3	3	2.19016
P0CX38;P0CX37	40S ribosomal protein S6-B;40S ribosomal protein S6-A	RPS6B;RPS6A	26.996	20	22	2.18516
P43586	60S ribosomal subunit assembly/export protein LOC1	LOC1	23.59	3	6	2.18278
P39715	Shuttling pre-60S factor ECM1	ECM1	23.891	3	3	2.16471
P32862	Glucose transport transcription regulator RGT1	RGT1	128.24	3	5	2.15933
Q03508	Uncharacterized protein YMR265C		54.106	0	4	2.14014
P36520	54S ribosomal protein L10, mitochondrial	MRPL10	36.347	4	5	2.13894
P28007	H/ACA ribonucleoprotein complex subunit 1	GAR1	21.48	1	2	2.13724
P05739	60S ribosomal protein L6-B	RPL6B	19.986	15	16	2.12405
P09064	Eukaryotic translation initiation factor 2 subunit beta	SUI3	31.574	6	9	2.12368
P50896	Protein PSP1	PSP1	95.346	2	9	2.12174
P0CX83;P0CX82	60S ribosomal protein L19-B;60S ribosomal protein L19-A	RPL19B;RPL19A	21.704	4	5	2.11475
P40961	Prohibitin-1	PHB1	31.427	12	14	2.09576
P19263	Mediator of RNA polymerase II transcription subunit 14	RGR1	123.36	0	3	2.08817
P00925	Enolase 2	ENO2	46.914	4	7	2.08253
P53891	Uncharacterized protein YNL165W		46.176	1	2	2.07609
P13185	Serine/threonine protein kinase KIN1	KIN1	120.07	2	7	2.06913
P06843	Protein SPT2	SPT2	38.551	1	2	2.06481
Q03825	Transcription activator MSS11	MSS11	85.049	2	3	2.05911
P21147	Acyl-CoA desaturase 1	OLE1	58.402	3	4	2.05317
Q12443	Reticulon-like protein 2	RTN2	44.358	3	5	2.04096
P36533	54S ribosomal protein L39, mitochondrial	MRPL39	7.9725	3	3	2.03797
P25626	54S ribosomal protein IMG1, mitochondrial	IMG1	19.393	1	2	2.03166
P38169	Kynurenine 3-monooxygenase	BNA4	52.429	6	8	2.02906
P33442	40S ribosomal protein S1-A	RPS1A	28.743	4	5	2.02531
P40156	Required for respiratory growth protein 9, mitochondrial	RRG9	25.274	1	3	2.02441
P36521	54S ribosomal protein L11, mitochondrial	MRPL11	28.515	3	4	2.00124
P53297	PAB1-binding protein 1	PBP1	78.78	15	17	1.99949
P36526	54S ribosomal protein L27, mitochondrial	MRPL27	16.492	2	3	1.99563
P32776	RNA polymerase II transcription factor B subunit 1	TFB1	72.894	0	2	1.97889
P36041	Protein EAP1	EAP1	69.761	2	5	1.97532
P43560	Uncharacterized protein YFL042C	YFL042C	76.346	0	2	1.97357
Q05027	Transcription initiation factor TFIID subunit 9	TAF9	17.314	2	2	1.9728
Q05022	rRNA biogenesis protein RRP5	RRP5	193.13	3	4	1.96307
P38175	37S ribosomal protein MRP21, mitochondrial	MRP21	20.394	6	8	1.95291
P49704	Pre-mRNA-processing factor 31	PRP31	56.302	1	3	1.94949
P40078	Ribosome biogenesis protein NSA2	NSA2	29.722	1	2	1.94562
P41057	40S ribosomal protein S29-A	RPS29A	6.6606	5	5	1.93827
P13259	Choline-phosphate cytidylyltransferase	PCT1	49.406	5	6	1.92914
P30902	ATP synthase subunit d, mitochondrial	ATP7	19.809	16	18	1.90814
P0CX52;P0CX51	40S ribosomal protein S16-B;40S ribosomal protein S16-A	RPS16B;RPS16A	15.847	12	12	1.88414
P25623	Suppressor of yeast profilin deletion	SYP1	96.136	7	11	1.87829
P46669	DNA-directed RNA polymerase I subunit RPA43	RPA43	36.224	1	2	1.87707
P14736	DNA repair protein RAD4	RAD4	87.173	0	3	1.85899
Q07807	mRNA-binding protein PUF3	PUF3	98.067	4	7	1.84764
P38985	Signal recognition particle subunit SRP14	SRP14	16.43	2	4	1.83601
P33329	Serine/threonine-protein phosphatase PP-Z2	PPZ2	78.491	0	2	1.83493
Q05024	Protein TRI1	TRI1	26.47	4	5	1.81579
P32799	Cytochrome c oxidase subunit 6A, mitochondrial	COX13	15.021	5	4	1.80426
Q04660	Ribosome biogenesis protein ERB1	ERB1	91.704	0	2	1.79596
P53860	Phosphatidylinositol transfer protein PDR16	PDR16	40.713	1	3	1.79033
P18899	Stress protein DDR48	DDR48	46.233	10	10	1.78659
P37263	UPF0743 protein YCR087C-A		17.738	2	3	1.78506
P38911	FK506-binding nuclear protein	FPR3	46.553	4	5	1.77741
P40098	Uncharacterized mitochondrial membrane protein FMP10	FMP10	27.698	0	2	1.77353
P32356	Neutral trehalase	NTH1	85.878	4	11	1.76788
Q03761	Transcription initiation factor TFIID subunit 12	TAF12	61.072	5	8	1.76083
P38705	Serine--tRNA ligase, mitochondrial	DIA4	50.389	1	2	1.75218
P38929	Calcium-transporting ATPase 2	PMC1	130.86	2	5	1.7454
P05759;P0CH09;P0CH08;P0CG63	Ubiquitin-40S ribosomal protein S31;Ubiquitin;40S ribosomal protein S31;Ubiquitin-60S ribosomal protein L40;Ubiquitin;60S ribosomal protein L40;Polyubiquitin;Ubiquitin	RPS31;RPL40B;RPL40A;UBI4	17.216	8	9	1.73972
Q01389	Serine/threonine-protein kinase BCK1/SLK1/SSP31	BCK1	164.19	0	4	1.73469
P48837	Nucleoporin NUP57	NUP57	57.498	4	7	1.73467
P25642	54S ribosomal protein IMG2, mitochondrial	IMG2	16.38	5	6	1.72792
P11484	Heat shock protein SSB1	SSB1	66.601	32	34	1.71062
P33417	Intrastrand cross-link recognition protein	IXR1	67.855	2	3	1.70733
Q01163	37S ribosomal protein S23, mitochondrial	RSM23	50.866	4	7	1.69761
P00560	Phosphoglycerate kinase	PGK1	44.738	3	5	1.69272
Q06321	Sterol 3-beta-glucosyltransferase	ATG26	136.05	0	2	1.69014
P0CX34;P0CX33	40S ribosomal protein S30-B;40S ribosomal protein S30-A	RPS30B;RPS30A	7.1184	2	2	1.68551
P10834	Protein PET54	PET54	34.637	5	8	1.6719
Q04013	Citrate/oxoglutarate carrier protein	YHM2	34.184	5	5	1.67162
P06780	GTP-binding protein RHO1	RHO1	23.152	8	10	1.67025
P20676	Nucleoporin NUP1	NUP1	113.58	5	7	1.66858
P38873	Target of rapamycin complex 1 subunit KOG1	KOG1	177.61	0	2	1.66058
P53156	Uncharacterized protein YGL081W	YGL081W	36.389	3	4	1.65796
P43554	SWI/SNF global transcription activator complex subunit SWP82	SWP82	70.275	2	3	1.65254
P13099	DNA topoisomerase 3	TOP3	74.37	0	3	1.65074
P32493	ATPase expression protein 1, mitochondrial	AEP1	59.747	0	2	1.64946
P14680	Dual specificity protein kinase YAK1	YAK1	91.244	4	7	1.63925
Q07657	Seventh homolog of septin 1	SHS1	62.629	4	6	1.63265
P06774	Transcriptional activator HAP2	HAP2	29.867	3	4	1.62314
Q06678	54S ribosomal protein L35, mitochondrial	MRPL35	42.825	8	12	1.62194
P38011	Guanine nucleotide-binding protein subunit beta-like protein	ASC1	34.805	1	1	1.61711
P47049	UBX domain-containing protein 6	UBX6	45.016	2	3	1.61457
Q02950	37S ribosomal protein MRP51, mitochondrial	MRP51	39.445	2	4	1.60733
Q03799	37S ribosomal protein S8, mitochondrial	MRPS8	17.47	2	4	1.60268
P38630	Replication factor C subunit 1	RFC1	94.902	1	3	1.60031
P33303	Succinate/fumarate mitochondrial transporter	SFC1	35.34	11	14	1.59912
Q99257	mRNA export factor MEX67	MEX67	67.351	1	3	1.59397
P17121	GTPase-activating protein SAC7	SAC7	73.628	0	2	1.58676
P0C2H7;P0C2H6	60S ribosomal protein L27-B;60S ribosomal protein L27-A	RPL27B;RPL27A	15.505	7	7	1.58155
P38323	Mitochondrial clpX-like chaperone MCX1	MCX1	57.945	3	6	1.57453
Q03246	37S ribosomal protein S17, mitochondrial	MRPS17	27.635	13	17	1.57105
P02400	60S acidic ribosomal protein P2-beta	RPP2B	11.05	3	3	1.56701
P38833	Uncharacterized protein YHR127W	YHR127W	27.132	1	2	1.56135
P40496	37S ribosomal protein S25, mitochondrial	RSM25	30.513	3	5	1.56026
P38755	Oxysterol-binding protein homolog 7	OSH7	49.804	1	2	1.54622
P38828	Protein LSM12	LSM12	21.313	11	12	1.54622
P38885	Altered inheritance of mitochondria protein 46, mitochondrial	AIM46	34.113	11	10	1.54385
P53326	Uncharacterized protein YGR266W	YGR266W	81.19	4	5	1.53455
P36124	SET domain-containing protein 3	SET3	85.479	5	7	1.5312
P04912;P04911	Histone H2A.2;Histone H2A.1	HTA2;HTA1	13.989	5	5	1.53016
P26783	40S ribosomal protein S5	RPS5	25.038	12	13	1.52712
P50109	Protein PSP2	PSP2	65.583	2	2	1.5237
Q06405	ATP synthase subunit f, mitochondrial	ATP17	11.312	3	3	1.52257
P81449	ATP synthase subunit e, mitochondrial	TIM11	10.875	3	4	1.50381
P40055	U3 small nucleolar RNA-associated protein 7	UTP7	62.316	5	6	1.49202
P20053	U4/U6 small nuclear ribonucleoprotein PRP4	PRP4	52.442	2	2	1.46545
Q12467	Uncharacterized protein YPL168W	YPL168W	48.827	0	2	1.4639
Q2V2P9	Uncharacterized protein YDR119W-A	YDR119W-A	7.4516	2	2	1.45819
Q06508	Lysophosphatidic acid:oleoyl-CoA acyltransferase 1	LOA1	33.816	2	3	1.44498
P07143	Cytochrome c1, heme protein, mitochondrial	CYT1	34.054	10	11	1.44363
Q01477	Ubiquitin carboxyl-terminal hydrolase 3	UBP3	101.92	10	11	1.4295
P40857	Very-long-chain (3R)-3-hydroxyacyl-CoA dehydratase PHS1	PHS1	24.51	1	2	1.42061
P42945	U3 small nucleolar RNA-associated protein 10	UTP10	200.08	4	2	1.40381
P38688	Signal recognition particle subunit SRP72	SRP72	73.54	0	2	1.40317
P15646	rRNA 2-O-methyltransferase fibrillarin	NOP1	34.465	4	6	1.39161
Q06833	Uncharacterized PH domain-containing protein YPR091C	YPR091C	87.323	7	9	1.37829
P36528	54S ribosomal protein L17, mitochondrial	MRPL17	32.212	7	8	1.3718
P0C2H8	60S ribosomal protein L31-A	RPL31A	12.953	10	9	1.36328
P19524	Myosin-2	MYO2	180.68	5	7	1.35693
P36161	Nucleoporin NUP133	NUP133	133.32	2	2	1.35567
P41696	Asparagine-rich zinc finger protein AZF1	AZF1	101.17	1	4	1.34961
P0CX48;P0CX47	40S ribosomal protein S11-B;40S ribosomal protein S11-A	RPS11B;RPS11A	17.749	8	9	1.34799
P13186	Serine/threonine-protein kinase KIN2	KIN2	128.34	8	11	1.33352
P19145	General amino-acid permease GAP1	GAP1	65.655	2	3	1.32031
P53741	UBP3-associated protein BRE5	BRE5	57.673	6	7	1.31685
P53903	Processing of GAS1 and ALP protein 2	PGA2	15.053	2	3	1.30312
P13586	Calcium-transporting ATPase 1	PMR1	104.57	0	2	1.29143
Q12176	Ribosome biogenesis protein MAK21	MAK21	116.68	1	2	1.26266
P18480	SWI/SNF chromatin-remodeling complex subunit SNF5	SNF5	102.54	6	8	1.25606
P40557	ER-retained PMA1-suppressing protein 1	EPS1	81.218	8	7	1.23778
P21306	ATP synthase subunit epsilon, mitochondrial	ATP15	6.7425	5	5	1.23106
P19955	37S ribosomal protein YMR-31, mitochondrial	YMR31	13.689	2	2	1.22517
P23179	Meiosis-specific protein SPO11	SPO11	45.412	1	2	1.22132
P16622	Ferrochelatase, mitochondrial	HEM15	44.596	12	14	1.20593
P40010	Nuclear GTP-binding protein NUG1	NUG1	57.708	2	2	1.1972
P25293	Nucleosome assembly protein	NAP1	47.884	7	9	1.19673
P53551	Histone H1	HHO1	27.803	8	9	1.17972
P25454	DNA repair protein RAD51	RAD51	42.963	2	4	1.1794
P47127	Altered inheritance of mitochondria protein 24, mitochondrial	AIM24	44.427	1	3	1.17377
P14747	Serine/threonine-protein phosphatase 2B catalytic subunit A2	CMP2	68.527	13	17	1.17282
P05750	40S ribosomal protein S3	RPS3	26.502	17	19	1.16955
P32368	Phosphoinositide phosphatase SAC1	SAC1	71.124	5	6	1.16318
P38236	Protein MUM2	MUM2	41.433	3	2	1.16031
P38428	Coupling of ubiquitin conjugation to ER degradation protein 1	CUE1	22.762	4	4	1.1501
P32491	MAP kinase kinase MKK2/SSP33	MKK2	56.757	0	3	1.14941
P53191	Phosphatidylinositol 3-phosphate-binding protein 2	PIB2	70.616	2	1	1.12044
P25655	General negative regulator of transcription subunit 1	CDC39	240.28	4	4	1.10842
P09440	C-1-tetrahydrofolate synthase, mitochondrial;Methylenetetrahydrofolate dehydrogenase;Methenyltetrahydrofolate cyclohydrolase;Formyltetrahydrofolate synthetase	MIS1	106.22	2	4	1.10501
P20050	Meiosis-specific protein HOP1	HOP1	68.875	3	4	1.10487
Q02890	Peptide-N(4)-(N-acetyl-beta-glucosaminyl)asparagine amidase	PNG1	42.484	1	3	1.08952
P29295	Casein kinase I homolog HRR25	HRR25	57.339	2	2	1.08607
Q03201	37S ribosomal protein S10, mitochondrial	RSM10	23.424	2	2	1.05974
P05319	60S acidic ribosomal protein P2-alpha	RPP2A	10.746	1	2	1.03089
P54780;P05748	60S ribosomal protein L15-B;60S ribosomal protein L15-A	RPL15B;RPL15A	24.422	5	5	1.03006
Q12672	60S ribosomal protein L21-B	RPL21B	18.274	7	6	1.02712
P0C155	Putative carboxypeptidase YOL153C		65.092	2	3	1.02512
P87262;P40525	60S ribosomal protein L34-A;60S ribosomal protein L34-B	RPL34A;RPL34B	13.639	3	3	1.02454
P38167	Protein ECM21	ECM21	123.61	1	2	1.02278
P0CX50;P0CX49	60S ribosomal protein L18-B;60S ribosomal protein L18-A	RPL18B;RPL18A	20.563	3	5	1.01678
P0CX46;P0CX45	60S ribosomal protein L2-B;60S ribosomal protein L2-A	RPL2B;RPL2A	27.408	9	9	1.00989
P07149	Fatty acid synthase subunit beta;3-hydroxyacyl-[acyl-carrier-protein] dehydratase;Enoyl-[acyl-carrier-protein] reductase [NADH];[Acyl-carrier-protein] acetyltransferase;[Acyl-carrier-protein] malonyltransferase;S-acyl fatty acid synthase thioesterase	FAS1	228.69	32	33	1.00093
Q12038	Lethal(2) giant larvae protein homolog SRO7	SRO7	114.51	2	4	0.998501
P04456	60S ribosomal protein L25	RPL25	15.757	7	8	0.982173
Q12692	Histone H2A.Z	HTZ1	14.282	2	2	0.959242
P23641	Mitochondrial phosphate carrier protein;Mitochondrial phosphate carrier protein, N-terminally processed	MIR1	32.812	15	15	0.957484
P38988	Mitochondrial GTP/GDP carrier protein 1	GGC1	33.215	3	2	0.957065
Q00362	Protein phosphatase PP2A regulatory subunit B	CDC55	59.661	4	3	0.940342
Q03937	Meiosis-specific protein HED1	HED1	18.258	8	8	0.919572
P39743	Reduced viability upon starvation protein 167	RVS167	52.774	12	13	0.916416
P32841	Meiotic recombination protein REC114	REC114	48.706	1	2	0.898823
P25574	ER membrane protein complex subunit 1	EMC1	87.18	3	2	0.895704
P53155	Uncharacterized protein YGL082W	YGL082W	43.321	6	7	0.87953
P53185	Uncharacterized protein YGL036W	YGL036W	102.37	3	5	0.872141
P32561	Histone deacetylase RPD3	RPD3	48.904	4	4	0.862575
P53063	Decapping nuclease RAI1	RAI1	44.509	1	2	0.850919
P38687	Signal recognition particle subunit SRP68	SRP68	69.005	12	12	0.842056
P38741	Meiotic activator RIM4	RIM4	80.108	18	19	0.841764
P19097	Fatty acid synthase subunit alpha;Acyl carrier;3-oxoacyl-[acyl-carrier-protein] reductase;3-oxoacyl-[acyl-carrier-protein] synthase	FAS2	206.94	40	41	0.841035
P28321	Monoglyceride lipase	YJU3	35.562	4	5	0.831168
Q07362	Protein PBP4	PBP4	19.881	5	6	0.819134
Q12359	Ammonia transport outward protein 3	ATO3	30.028	2	2	0.818474
P39730	Eukaryotic translation initiation factor 5B	FUN12	112.27	7	7	0.815241
Q04869	Uncharacterized protein YMR315W		38.215	0	2	0.807502
P41895	Transcription initiation factor IIF subunit alpha	TFG1	82.193	8	8	0.804445
Q03195	Translation initiation factor RLI1	RLI1	68.34	4	1	0.803122
P47025	Mitochondrial division protein 1	MDV1	80.031	2	1	0.798045
P0CS90	Heat shock protein SSC1, mitochondrial	SSC1	70.627	17	18	0.797067
P38283	Inner centromere protein-related protein SLI15	SLI15	79.185	0	2	0.795103
P50108	Probable alpha-1,6-mannosyltransferase MNN10	MNN10	46.747	1	2	0.791828
Q04418	RNA polymerase II-associated protein RBA50	RBA50	50.192	2	3	0.785705
P40531	Protein GVP36	GVP36	36.67	4	8	0.76626
Q12289	Mitochondrial carnitine carrier	CRC1	34.754	5	5	0.762813
P32591	SWI/SNF complex subunit SWI3	SWI3	92.925	12	13	0.752127
P50875	Transcription factor SPT20	SPT20	67.796	4	6	0.744991
P53040	Transcription initiation factor TFIID subunit 6	TAF6	57.901	7	8	0.740975
P18888	Transcription regulatory protein SNF6	SNF6	37.606	2	2	0.72027
P38629	Replication factor C subunit 3	RFC3	38.203	3	1	0.714982
P47141	37S ribosomal protein S26, mitochondrial	RSM26	30.223	1	2	0.713981
P38221	Phosphatidate cytidylyltransferase	CDS1	51.822	2	1	0.692389
Q12743	DER1-like family member protein 1	DFM1	38.13	2	1	0.68
P53622	Coatomer subunit alpha	COP1	135.61	4	5	0.673404
P38996	Nuclear polyadenylated RNA-binding protein 3	NAB3	90.438	1	2	0.653638
P38264	Inorganic phosphate transport protein PHO88	PHO88	21.137	4	3	0.646478
P19659	Mediator of RNA polymerase II transcription subunit 15	GAL11	120.31	8	8	0.614009
P38695;P32467	Probable glucose transporter HXT5;Low-affinity glucose transporter HXT4	HXT5;HXT4	66.251	1	2	0.610761
Q03935	AP-1-like transcription factor YAP6	YAP6	43.597	4	5	0.590616
P40360	Amino-acid acetyltransferase, mitochondrial	ARG2	65.609	0	3	0.589709
Q08745;P46784	40S ribosomal protein S10-A;40S ribosomal protein S10-B	RPS10A;RPS10B	12.739	4	4	0.585517
P47150	37S ribosomal protein S7, mitochondrial	RSM7	27.816	4	5	0.581603
P40962	Zinc finger protein RTS2	RTS2	27.053	1	2	0.565888
P22517	Calcium/calmodulin-dependent protein kinase II	CMK2	50.447	19	21	0.543822
P02381	Ribosomal protein VAR1, mitochondrial	VAR1	47.123	2	2	0.535994
P14126	60S ribosomal protein L3	RPL3	43.757	7	6	0.526048
P07260	Eukaryotic translation initiation factor 4E	CDC33	24.254	6	6	0.520965
P53312	Succinyl-CoA ligase [ADP-forming] subunit beta, mitochondrial	LSC2	46.9	2	1	0.512378
P40157	Vacuolar import and degradation protein 27	VID27	88.845	2	1	0.507078
P47037	Structural maintenance of chromosomes protein 3	SMC3	141.33	7	9	0.506212
P02309	Histone H4	HHF1	11.368	8	9	0.499964
Q06390	Methylated RNA-binding protein 1	PHO92	36.052	2	1	0.495145
Q3E7Y3;P0C0W1	40S ribosomal protein S22-B;40S ribosomal protein S22-A	RPS22B;RPS22A	14.626	10	8	0.486046
P19414	Aconitate hydratase, mitochondrial	ACO1	85.367	3	3	0.483248
Q04439	Myosin-5	MYO5	136.9	1	4	0.479141
P36534	54S ribosomal protein L40, mitochondrial	MRPL40	33.751	5	6	0.478806
P25443	40S ribosomal protein S2	RPS2	27.449	3	4	0.470283
P41811	Coatomer subunit beta	SEC27	99.444	8	8	0.457876
P40358	DnaJ-like chaperone JEM1	JEM1	75.143	2	3	0.454768
P38172	Uncharacterized protein YBL095W, mitochondrial		30.545	3	2	0.450622
P07281;P07280	40S ribosomal protein S19-B;40S ribosomal protein S19-A	RPS19B;RPS19A	15.891	9	9	0.448234
P39015	Suppressor protein STM1	STM1	29.995	9	10	0.425025
P16547	Mitochondrial outer membrane protein OM45	OM45	44.58	14	14	0.4227
P54785	Transcriptional activator/repressor MOT3	MOT3	54.381	3	3	0.420496
P38875	GPI transamidase component GPI16	GPI16	68.771	3	3	0.416445
Q06142	Importin subunit beta-1	KAP95	94.775	4	5	0.400085
Q12186	Branchpoint-bridging protein	MSL5	53.034	3	2	0.387476
P26321	60S ribosomal protein L5	RPL5	33.714	4	3	0.376516
P34077	Nucleoporin NIC96	NIC96	96.173	10	8	0.364162
Q04458	Fatty aldehyde dehydrogenase HFD1	HFD1	59.978	3	5	0.362045
Q12407	Putative metabolite transport protein YDL199C		77.5	2	2	0.361005
P06844	Protein SPT3	SPT3	38.8	2	4	0.354117
P36517	54S ribosomal protein L4, mitochondrial	MRPL4	36.964	2	2	0.353745
P46985	Probable alpha-1,6-mannosyltransferase MNN11	MNN11	47.858	3	2	0.33617
P38077	ATP synthase subunit gamma, mitochondrial	ATP3	34.35	14	17	0.324521
Q03028	Mitochondrial 2-oxodicarboxylate carrier 1	ODC1	34.206	3	3	0.324371
P38616	Protein YGP1	YGP1	37.327	2	2	0.305781
P38129	Transcription initiation factor TFIID subunit 5	TAF5	88.967	10	9	0.292959
P38109	Putative serine carboxypeptidase YBR139W		57.638	7	5	0.277425
P40561	RNA-binding protein SGN1	SGN1	28.954	4	4	0.257272
Q08001	Uncharacterized protein YLR072W	YLR072W	78.211	7	6	0.255728
P22137	Clathrin heavy chain	CHC1	187.23	17	19	0.239321
P35996	54S ribosomal protein L38, mitochondrial;54S ribosomal protein L34, mitochondrial	MRPL38	14.904	1	3	0.230554
P38792	Exosome complex component RRP4	RRP4	39.427	2	1	0.218245
Q05123	Actin-like protein ARP9	ARP9	53.074	5	6	0.213635
P06208	2-isopropylmalate synthase	LEU4	68.408	3	2	0.205548
P53875	54S ribosomal protein L19, mitochondrial	MRPL19	16.67	4	3	0.200434
P38701	40S ribosomal protein S20	RPS20	13.907	7	7	0.191165
Q05040	Factor arrest protein 8	FAR8	59.3	2	1	0.189667
Q12460	Nucleolar protein 56	NOP56	56.863	12	10	0.188434
P04050	DNA-directed RNA polymerase II subunit RPB1	RPO21	191.61	6	6	0.172045
P27476	Nuclear localization sequence-binding protein	NSR1	44.535	6	6	0.166218
Q12276	HMG2-induced ER-remodeling protein 1	HER1	139.46	0	2	0.165552
P10662	37S ribosomal protein MRP1, mitochondrial	MRP1	36.728	5	5	0.152348
P40008	Protein FMP52, mitochondrial	FMP52	25.086	7	9	0.152271
Q05785	Epsin-2	ENT2	71.806	2	2	0.138661
P07248	Regulatory protein ADR1	ADR1	150.94	0	2	0.127634
P40513	Mitochondrial acidic protein MAM33	MAM33	30.132	5	2	0.125236
P32908	Structural maintenance of chromosomes protein 1	SMC1	141.28	5	5	0.123398
P32902	37S ribosomal protein MRP4, mitochondrial	MRP4	44.151	3	4	0.120099
Q04233	Protein GIS4	GIS4	87.138	0	2	0.0946365
P35177	Transcriptional activator SPT7	SPT7	152.62	7	8	0.0848837
Q03976	37S ribosomal protein S24, mitochondrial	RSM24	37.393	4	4	0.0807588
P18759	Vesicular-fusion protein SEC18	SEC18	84.055	4	1	0.0738013
P25583	Karyogamy protein KAR4	KAR4	38.672	1	2	0.0659163
P32563	V-type proton ATPase subunit a, vacuolar isoform	VPH1	95.528	3	3	0.0637914
P22354	54S ribosomal protein L20, mitochondrial	MRPL20	22.392	1	2	0.0623085
P25491	Mitochondrial protein import protein MAS5	YDJ1	44.67	6	7	0.0551451
P02293;P02294	Histone H2B.1;Histone H2B.2	HTB1;HTB2	14.252	8	8	0.051902
Q07457	E3 ubiquitin-protein ligase BRE1	BRE1	80.691	3	5	0.0493982
Q05050	Eisosome protein 1	EIS1	93.344	24	20	0.0475346
P42847	37S ribosomal protein S18, mitochondrial	MRPS18	24.563	2	3	0.0363537
Q08179	Mitochondrial distribution and morphology protein 38	MDM38	65.004	4	3	0.0356671
P53278	Uncharacterized protein YGR130C	YGR130C	92.697	11	9	0.035516
P39112	Exoribonuclease II, mitochondrial	DSS1	110.82	0	2	0.0323104
P39990	13 kDa ribonucleoprotein-associated protein	SNU13	13.569	2	2	0.0231946
P40989	1,3-beta-glucan synthase component GSC2	GSC2	216.99	4	5	0.0118792
Q12406	Actin-related protein 7	ARP7	53.81	2	1	0.00957548
P53628	Transcription regulatory protein SNF12	SNF12	63.87	2	2	0.00519013
Q12188	Meiotic recombination protein REC8	REC8	77.201	4	4	-0.0252519
P21576	Vacuolar protein sorting-associated protein 1	VPS1	78.736	14	15	-0.0297522
P32521	Actin cytoskeleton-regulatory complex protein PAN1	PAN1	160.27	5	6	-0.0365379
P14120	60S ribosomal protein L30	RPL30	11.415	8	7	-0.0375314
Q12060	Transcriptional coactivator HFI1/ADA1	HFI1	54.466	4	3	-0.0441363
Q12451	Oxysterol-binding protein homolog 2	OSH2	145.79	21	20	-0.0479277
P04147	Polyadenylate-binding protein, cytoplasmic and nuclear	PAB1	64.343	39	35	-0.0530417
P07255	Cytochrome c oxidase subunit 7A	COX9	6.9631	2	2	-0.0571781
Q06686	Copper transport protein CTR3	CTR3	27.534	2	2	-0.0765802
P39013	Actin cytoskeleton-regulatory complex protein END3	END3	40.297	2	2	-0.092296
P40462	Protein TMA108	TMA108	107.72	2	1	-0.11452
Q02931	NET1-associated nuclear protein 1	NAN1	101.24	2	1	-0.162272
P51998	54S ribosomal protein YmL6, mitochondrial	YML6	31.969	2	2	-0.180496
P53388	Dicarboxylic amino acid permease	DIP5	68.097	3	3	-0.182218
P10592	Heat shock protein SSA2	SSA2	69.469	32	32	-0.183535
P38130	Probable mannosyltransferase KTR3	KTR3	47.482	2	2	-0.194023
P25586	KRR1 small subunit processome component	KRR1	37.159	1	2	-0.195797
P40553	Peroxiredoxin DOT5	DOT5	24.119	2	0	-0.21552
P46957	DNA polymerase delta small subunit	POL31	55.295	2	0	-0.218498
P25555	Single-strand telomeric DNA-binding protein GBP2	GBP2	48.728	1	2	-0.220096
P27809	Glycolipid 2-alpha-mannosyltransferase	KRE2	51.386	4	3	-0.243791
P32445	Single-stranded DNA-binding protein RIM1, mitochondrial	RIM1	15.386	2	2	-0.253281
P31688	Trehalose-phosphatase	TPS2	102.98	11	12	-0.260659
Q04947	Reticulon-like protein 1	RTN1	32.916	6	8	-0.262387
P21304	Periodic tryptophan protein 1	PWP1	63.803	4	3	-0.282984
P33755	Nuclear protein localization protein 4	NPL4	65.781	2	1	-0.347629
Q08601	Metacaspase-1	MCA1	47.982	1	2	-0.362213
P06103	Eukaryotic translation initiation factor 3 subunit B	PRT1	88.129	11	9	-0.364789
P40582	Glutathione S-transferase 1	GTT1	26.794	4	2	-0.370984
P38711;P35997	40S ribosomal protein S27-B;40S ribosomal protein S27-A	RPS27B;RPS27A	8.8653	3	3	-0.371727
P39011	Bud emergence protein 4	BEM4	70.992	2	0	-0.384263
P19262	Dihydrolipoyllysine-residue succinyltransferase component of 2-oxoglutarate dehydrogenase complex, mitochondrial	KGD2	50.43	8	8	-0.401909
P09232	Cerevisin	PRB1	69.621	2	2	-0.407941
P41910	Repressor of RNA polymerase III transcription MAF1	MAF1	44.732	2	1	-0.417121
Q07878	Vacuolar protein sorting-associated protein 13	VPS13	357.85	17	2	-0.440953
Q06205	FK506-binding protein 4	FPR4	43.903	1	3	-0.474362
P32191	Glycerol-3-phosphate dehydrogenase, mitochondrial	GUT2	72.388	13	11	-0.478037
P05317	60S acidic ribosomal protein P0	RPP0	33.717	13	11	-0.479084
P07806	Valine--tRNA ligase, mitochondrial	VAS1	125.77	7	1	-0.479361
P22203	V-type proton ATPase subunit E	VMA4	26.471	8	8	-0.489857
P37298	Succinate dehydrogenase [ubiquinone] cytochrome b small subunit, mitochondrial	SDH4	20.248	3	3	-0.492848
P25613	Accumulation of dyads protein 2	ADY2	30.726	5	5	-0.494959
P10591	Heat shock protein SSA1	SSA1	69.656	7	7	-0.497597
P33892	Translational activator GCN1	GCN1	296.69	5	5	-0.497932
Q04697	Glucose-signaling factor 2	GSF2	45.869	6	7	-0.505838
P50087	MICOS subunit MIC26	MIC26	26.912	4	4	-0.510679
Q06505	Transcription factor SPN1	SPN1	46.082	2	0	-0.510918
Q04225	Ribosome assembly protein RRB1	RRB1	57.261	3	3	-0.544964
Q02486	ARS-binding factor 2, mitochondrial	ABF2	21.561	9	6	-0.553337
Q00402	Nuclear migration protein NUM1	NUM1	313.03	2	1	-0.560322
Q07623	Nucleolar protein 6	NOP6	25.216	3	3	-0.563136
P13711	Acyl-coenzyme A oxidase	POX1	84.041	8	6	-0.577544
P53629	Sterol O-acyltransferase 2	ARE2	74.022	2	1	-0.599227
Q3E757;P0C0W9	60S ribosomal protein L11-B;60S ribosomal protein L11-A	RPL11B;RPL11A	19.749	8	7	-0.607144
P37838	Nucleolar protein 4	NOP4	77.824	4	2	-0.620056
Q12117	Protein MRH1	MRH1	36.19	3	3	-0.622724
Q12522	Eukaryotic translation initiation factor 6	TIF6	26.457	2	1	-0.658294
P09457	ATP synthase subunit 5, mitochondrial	ATP5	22.814	11	9	-0.670038
P32457	Cell division control protein 3	CDC3	60.054	10	9	-0.69743
P53549	26S protease subunit RPT4	RPT4	49.408	5	5	-0.702793
P43616	Cys-Gly metallodipeptidase DUG1	DUG1	52.871	2	1	-0.713389
P32843	Mitochondrial escape protein 2	YME2	96.687	8	7	-0.718084
P39517	ATP-dependent RNA helicase DHH1	DHH1	57.543	5	4	-0.721274
P23337	Glycogen [starch] synthase isoform 1	GSY1	80.509	3	3	-0.721604
P16474	78 kDa glucose-regulated protein homolog	KAR2	74.467	20	19	-0.724364
P05030	Plasma membrane ATPase 1	PMA1	99.618	23	20	-0.743198
P34730	Protein BMH2	BMH2	31.061	5	3	-0.747079
P49367	Homoaconitase, mitochondrial	LYS4	75.15	2	0	-0.75117
P38626	NADH-cytochrome b5 reductase 1	CBR1	31.493	4	3	-0.76236
P30771	ATP-dependent helicase NAM7	NAM7	109.43	3	1	-0.768648
P32610	V-type proton ATPase subunit D	VMA8	29.194	2	1	-0.769787
Q02932	Importin beta-like protein KAP120	KAP120	119.62	2	0	-0.77071
P30665	DNA replication licensing factor MCM4	MCM4	105	2	1	-0.779529
Q03690	Clustered mitochondria protein 1	CLU1	145.16	10	8	-0.784153
P48015	Aminomethyltransferase, mitochondrial	GCV1	44.468	1	1	-0.785105
P21965	Protein kinase MCK1	MCK1	43.135	11	9	-0.797233
P38217	Importin subunit beta-2	KAP104	103.68	2	0	-0.809613
Q00711	Succinate dehydrogenase [ubiquinone] flavoprotein subunit, mitochondrial	SDH1	70.229	9	8	-0.816272
P32895	Ribose-phosphate pyrophosphokinase 1	PRS1	47.047	3	1	-0.821465
P18239	ADP,ATP carrier protein 2	PET9	34.426	14	13	-0.834952
P54003	Protein SUR7	SUR7	33.829	2	2	-0.842839
P10080	Single-stranded nucleic acid-binding protein	SBP1	32.989	4	4	-0.851198
P12695	Dihydrolipoyllysine-residue acetyltransferase component of pyruvate dehydrogenase complex, mitochondrial	LAT1	51.817	11	8	-0.85683
Q08951	AP-3 complex subunit delta	APL5	106.92	2	0	-0.857082
P08067	Cytochrome b-c1 complex subunit Rieske, mitochondrial	RIP1	23.365	3	3	-0.872303
P04710	ADP,ATP carrier protein 1	AAC1	34.12	2	2	-0.882131
P05749	60S ribosomal protein L22-A	RPL22A	13.693	4	4	-0.888094
Q12164	Pore membrane protein of 33 kDa	POM33	32.186	5	4	-0.896773
P07703	DNA-directed RNA polymerases I and III subunit RPAC1	RPC40	37.686	5	3	-0.905605
P39940	E3 ubiquitin-protein ligase RSP5	RSP5	91.815	10	10	-0.921839
P53723	UPF0674 endoplasmic reticulum membrane protein YNR021W		47.093	2	0	-0.959545
P00830	ATP synthase subunit beta, mitochondrial	ATP2	54.793	23	22	-0.96385
P07267	Saccharopepsin	PEP4	44.498	6	5	-0.973389
P38249	Eukaryotic translation initiation factor 3 subunit A	RPG1	110.34	12	10	-0.974085
P40217	Eukaryotic translation initiation factor 3 subunit I	TIF34	38.755	3	2	-0.978407
P32468	Cell division control protein 12	CDC12	46.667	11	10	-0.981025
P36112	MICOS complex subunit MIC60	MIC60	61.081	11	10	-0.984224
P32500	Nucleoporin NDC1	NDC1	74.133	2	0	-0.999013
P27692	Transcription elongation factor SPT5	SPT5	115.65	20	16	-1.00807
P80235	Putative mitochondrial carnitine O-acetyltransferase	YAT1	77.765	12	9	-1.01445
P35723	Endoplasmic reticulum transmembrane protein 1	YET1	23.459	3	3	-1.01525
P10964	DNA-directed RNA polymerase I subunit RPA190	RPA190	186.43	2	2	-1.02495
P05626	ATP synthase subunit 4, mitochondrial	ATP4	26.925	12	10	-1.02697
P27810	Alpha-1,2 mannosyltransferase KTR1	KTR1	46.022	4	3	-1.02749
P36523	54S ribosomal protein L15, mitochondrial	MRPL15	28.167	2	2	-1.02806
P53254	U3 small nucleolar RNA-associated protein 22	UTP22	140.48	4	5	-1.03585
P36516	54S ribosomal protein L3, mitochondrial	MRPL3	43.999	5	3	-1.03727
P06738	Glycogen phosphorylase	GPH1	103.27	19	15	-1.03813
P54861	Dynamin-related protein DNM1	DNM1	84.971	7	5	-1.05285
P32074	Coatomer subunit gamma	SEC21	104.83	12	9	-1.05458
P53199	Sterol-4-alpha-carboxylate 3-dehydrogenase, decarboxylating	ERG26	38.706	4	3	-1.06803
Q03362	Uncharacterized protein YDR476C	YDR476C	25.265	3	2	-1.07236
P38144	ISWI chromatin-remodeling complex ATPase ISW1	ISW1	131.1	3	0	-1.07313
P28240	Isocitrate lyase	ICL1	62.408	9	8	-1.0742
P40017	Carnitine O-acetyltransferase YAT2	YAT2	103.33	7	7	-1.07517
P07251	ATP synthase subunit alpha, mitochondrial	ATP1	58.607	27	25	-1.08299
P37297	Phosphatidylinositol 4-kinase STT4	STT4	214.6	0	2	-1.09965
Q04305	U3 small nucleolar RNA-associated protein 15	UTP15	57.686	3	1	-1.10454
P19882	Heat shock protein 60, mitochondrial	HSP60	60.751	30	27	-1.11828
P07244	Bifunctional purine biosynthetic protein ADE5,7;Phosphoribosylamine--glycine ligase;Phosphoribosylformylglycinamidine cyclo-ligase	ADE5,7	86.067	12	7	-1.12317
P43555	Protein EMP47	EMP47	50.33	2	1	-1.12408
P13587;Q12691;Q01896	Sodium transport ATPase 1;Sodium transport ATPase 5;Sodium transport ATPase 2	ENA1;ENA5;ENA2	120.36	2	1	-1.12932
P27472	Glycogen [starch] synthase isoform 2	GSY2	80.078	6	4	-1.13554
Q00816	Resistance to glucose repression protein 1	REG1	112.61	5	4	-1.1369
Q06217	Small nuclear ribonucleoprotein Sm D2	SMD2	12.853	2	2	-1.14457
P0CX54;P0CX53	60S ribosomal protein L12-B;60S ribosomal protein L12-A	RPL12B;RPL12A	17.822	9	9	-1.19271
Q02933	Ribonuclease T2-like	RNY1	50.171	2	1	-1.1956
Q08193	1,3-beta-glucanosyltransferase GAS5	GAS5	51.869	2	2	-1.19878
P40348	Replication factor C subunit 2	RFC2	39.741	3	1	-1.20167
P25694	Cell division control protein 48	CDC48	91.995	18	15	-1.20674
P61830	Histone H3	HHT1	15.356	2	2	-1.21255
Q12207	Non-classical export protein 2	NCE102	18.967	4	3	-1.2131
P22133	Malate dehydrogenase, cytoplasmic	MDH2	40.73	6	4	-1.21791
P89886	Translation machinery-associated protein 20	TMA20	20.277	2	0	-1.22037
P53941	U3 small nucleolar ribonucleoprotein protein IMP4	IMP4	33.482	2	1	-1.23091
P38314	Protein SDS24	SDS24	57.187	3	2	-1.23251
P36139	Protein PET10	PET10	31.246	5	3	-1.24805
Q04599	54S ribosomal protein L1, mitochondrial	MRPL1	30.996	6	5	-1.25528
P16387	Pyruvate dehydrogenase E1 component subunit alpha, mitochondrial	PDA1	46.343	13	8	-1.26026
P32598	Serine/threonine-protein phosphatase PP1-2	GLC7	35.907	4	4	-1.2687
P32497	Eukaryotic translation initiation factor 3 subunit C	NIP1	93.203	10	8	-1.27627
Q03921	Protein dopey	DOP1	194.69	3	2	-1.29047
P33298	26S protease regulatory subunit 6B homolog	RPT3	47.893	10	9	-1.29313
P00890	Citrate synthase, mitochondrial	CIT1	53.359	3	2	-1.30028
Q99385	Vacuolar calcium ion transporter	VCX1	44.646	2	1	-1.30815
P54115	Magnesium-activated aldehyde dehydrogenase, cytosolic	ALD6	54.414	7	5	-1.30851
P34760	Peroxiredoxin TSA1	TSA1	21.589	4	4	-1.31114
P31383	Protein phosphatase PP2A regulatory subunit A	TPD3	70.907	3	2	-1.31239
P41810	Coatomer subunit beta	SEC26	109.02	7	3	-1.32049
P38736	Golgi SNAP receptor complex member 1	GOS1	25.394	4	2	-1.32231
P35191	DnaJ homolog 1, mitochondrial	MDJ1	55.56	13	12	-1.32338
P0CX44;P0CX43	60S ribosomal protein L1-B;60S ribosomal protein L1-A	RPL1B;RPL1A	24.485	8	8	-1.32473
P38764	26S proteasome regulatory subunit RPN1	RPN1	109.49	15	6	-1.33236
P06245;P06244;P05986	cAMP-dependent protein kinase type 2;cAMP-dependent protein kinase type 1;cAMP-dependent protein kinase type 3	TPK2;TPK1;TPK3	44.219	2	1	-1.35956
P15703	Glucan 1,3-beta-glucosidase	BGL2	34.118	7	7	-1.36358
P46654;P32905	40S ribosomal protein S0-B;40S ribosomal protein S0-A	RPS0B;RPS0A	27.962	8	7	-1.37468
Q01560	Nucleolar protein 3	NPL3	45.407	5	3	-1.38295
P39101	Protein CAJ1	CAJ1	44.854	2	2	-1.38879
P29311	Protein BMH1	BMH1	30.091	2	1	-1.39022
P35845	Oxysterol-binding protein homolog 1	SWH1	135.1	5	3	-1.39031
P32385	Ribonucleoprotein 1	RNP1	28.861	7	6	-1.39691
P03871	Partitioning protein REP1	REP1	43.231	2	2	-1.3972
P40086	Cytochrome c oxidase assembly protein COX15	COX15	54.658	2	2	-1.39814
P33297	26S protease regulatory subunit 6A	RPT5	48.255	8	5	-1.42687
P46951	Cargo-transport protein YPP1	YPP1	95.365	2	1	-1.43235
P38280	Spore-specific protein YSW1	YSW1	70.174	5	3	-1.43524
P32473	Pyruvate dehydrogenase E1 component subunit beta, mitochondrial	PDB1	40.053	9	7	-1.43856
P32803	Endosomal protein P24B	EMP24	23.332	3	3	-1.45427
P32471	Elongation factor 1-beta	EFB1	22.627	2	2	-1.45632
Q06625	Glycogen debranching enzyme;4-alpha-glucanotransferase;Amylo-alpha-1,6-glucosidase	GDB1	174.97	7	6	-1.45915
P40509	Coatomer subunit epsilon	SEC28	33.829	2	1	-1.46901
P29469	DNA replication licensing factor MCM2	MCM2	98.778	2	0	-1.46929
P40327	26S protease regulatory subunit 4 homolog	RPT2	48.828	8	7	-1.48764
P39079	T-complex protein 1 subunit zeta	CCT6	59.923	2	1	-1.49021
P32565	26S proteasome regulatory subunit RPN2	RPN2	104.23	10	7	-1.51364
P38825	Protein TOM71	TOM71	71.855	2	1	-1.53204
Q01574	Acetyl-coenzyme A synthetase 1	ACS1	79.14	35	27	-1.53508
P15274	AMP deaminase	AMD1	93.3	3	0	-1.54963
P50095;P38697;P50094	Inosine-5-monophosphate dehydrogenase 3;Inosine-5-monophosphate dehydrogenase 2;Inosine-5-monophosphate dehydrogenase 4	IMD3;IMD2;IMD4	56.584	6	4	-1.5512
P53316	Uncharacterized RNA-binding protein YGR250C	YGR250C	89.512	4	1	-1.56008
Q12122;P48570	Homocitrate synthase, mitochondrial;Homocitrate synthase, cytosolic isozyme	LYS21;LYS20	48.594	7	5	-1.56157
Q6Q560	Protein ISD11	ISD11	11.266	3	3	-1.5795
P33421	Succinate dehydrogenase [ubiquinone] cytochrome b subunit, mitochondrial	SDH3	22.068	2	1	-1.5844
P38753	Class E vacuolar protein-sorting machinery protein HSE1	HSE1	51.16	2	0	-1.58618
P00724	Invertase 2	SUC2	60.639	12	7	-1.58741
Q12464	RuvB-like protein 2	RVB2	51.611	8	5	-1.59582
P40050	Uncharacterized protein YER077C	YER077C	79.547	1	4	-1.59928
P46982	Alpha-1,2-mannosyltransferase MNN5	MNN5	67.204	1	2	-1.60136
P38126	Pachytene checkpoint protein 2	PCH2	63.46	2	2	-1.63149
P32340	Rotenone-insensitive NADH-ubiquinone oxidoreductase, mitochondrial	NDI1	57.249	17	11	-1.64232
P33299	26S protease regulatory subunit 7 homolog	RPT1	51.982	14	10	-1.64842
P53550	mRNA-decapping enzyme subunit 2	DCP2	108.67	2	0	-1.65981
Q08235	Ribosome biogenesis protein BRX1	BRX1	33.531	1	1	-1.71044
P39729	Ribosome-interacting GTPase 1	RBG1	40.701	7	3	-1.72245
P38251	Replication factor C subunit 5	RFC5	39.941	2	0	-1.72646
P09435	Heat shock protein SSA3	SSA3	70.546	7	2	-1.73154
Q12133	Signal peptidase complex subunit SPC3	SPC3	21.349	2	2	-1.73162
O14467	Multiprotein-bridging factor 1	MBF1	16.403	5	4	-1.73475
P05738	60S ribosomal protein L9-A	RPL9A	21.569	6	5	-1.73566
P07259	Protein URA2;Glutamine-dependent carbamoyl-phosphate synthase;Aspartate carbamoyltransferase	URA2	245.04	34	20	-1.74261
P22146	1,3-beta-glucanosyltransferase GAS1	GAS1	59.582	3	1	-1.74337
P32832	Chromatin structure-remodeling complex subunit RSC7	NPL6	49.65	2	2	-1.74849
Q06709	Cytoplasmic 60S subunit biogenesis factor REH1	REH1	49.689	2	1	-1.75321
Q02969	Peroxisomal membrane protein PEX25	PEX25	44.91	2	1	-1.75799
Q6Q547	H/ACA ribonucleoprotein complex subunit 3	NOP10	6.6356	2	1	-1.75819
P22855	Alpha-mannosidase	AMS1	124.5	15	9	-1.76213
P49089	Asparagine synthetase [glutamine-hydrolyzing] 1	ASN1	64.47	4	0	-1.76965
P39107	Mannan polymerase complexes subunit MNN9	MNN9	45.954	2	1	-1.77534
P08466	Mitochondrial nuclease	NUC1	37.209	2	2	-1.78719
P53252	Sphingolipid long chain base-responsive protein PIL1	PIL1	38.349	18	13	-1.79429
P39704	Protein ERP2	ERP2	24.063	3	2	-1.79573
P16603	NADPH--cytochrome P450 reductase	NCP1	76.771	6	3	-1.79635
P53178	UDP-N-acetylglucosamine transferase subunit ALG13	ALG13	22.661	2	0	-1.80316
P54837	Endoplasmic reticulum vesicle protein 25	ERV25	24.106	2	2	-1.80344
Q12230	Sphingolipid long chain base-responsive protein LSP1	LSP1	38.071	12	10	-1.81014
Q05359	Protein ERP1	ERP1	24.723	3	2	-1.81431
Q03940	RuvB-like protein 1	RVB1	50.452	10	6	-1.82004
P32864	Rab proteins geranylgeranyltransferase component A	MRS6	67.373	3	0	-1.83063
P40208	Glucose-induced degradation protein 8	GID8	51.729	2	1	-1.84422
P53122	Uncharacterized protein YGL138C		40.845	4	1	-1.85054
P17555	Adenylyl cyclase-associated protein	SRV2	57.521	6	3	-1.85156
Q08550	Meiotic plaque component protein 54	MPC54	54.358	2	1	-1.85163
P46965	Signal peptidase complex subunit SPC1	SPC1	10.819	2	0	-1.86243
P21954	Isocitrate dehydrogenase [NADP], mitochondrial	IDP1	48.19	5	2	-1.8633
Q07376	Probable transporter MCH1	MCH1	53.565	2	0	-1.86562
P46367	Potassium-activated aldehyde dehydrogenase, mitochondrial	ALD4	56.723	15	12	-1.87271
P40075	Vesicle-associated membrane protein-associated protein SCS2	SCS2	26.925	4	2	-1.87905
P32366	V-type proton ATPase subunit d	VMA6	39.79	2	1	-1.8798
Q07732	Accumulates dyads protein 3	ADY3	91.811	16	9	-1.88123
P47018	Maintenance of telomere capping protein 1	MTC1	53.477	2	0	-1.88477
Q01939	26S protease regulatory subunit 8 homolog	RPT6	45.271	7	5	-1.89329
P36081	Uncharacterized protein YKL077W	YKL077W	46.036	2	1	-1.91272
P00410	Cytochrome c oxidase subunit 2	COX2	28.567	7	7	-1.91297
Q03219	Uncharacterized protein YMR178W		31.144	2	0	-1.91302
P39518	Long-chain-fatty-acid--CoA ligase 2	FAA2	83.437	6	2	-1.91716
P13393	TATA-box-binding protein	SPT15	27.003	3	1	-1.92068
P80428	Actin-related protein 4	ARP4	54.831	3	0	-1.92457
P14906	Protein translocation protein SEC63	SEC63	75.344	7	3	-1.92519
P00447	Superoxide dismutase [Mn], mitochondrial	SOD2	25.774	2	1	-1.93793
Q04935	Cytochrome c oxidase protein 20, mitochondrial	COX20	23.758	2	1	-1.94606
P16140	V-type proton ATPase subunit B	VMA2	57.749	12	9	-1.97812
P25573	Mitochondrial inner membrane i-AAA protease supercomplex subunit MGR1	MGR1	47.156	2	1	-1.98798
P27895	Kinesin-like protein CIN8	CIN8	113.31	2	0	-1.99732
P47075	Vacuolar transporter chaperone 4	VTC4	83.154	3	1	-1.99995
P13856	Ras-related protein RSR1	RSR1	30.39	3	0	-2.00559
P02992	Elongation factor Tu, mitochondrial	TUF1	47.972	2	1	-2.01216
P30624	Long-chain-fatty-acid--CoA ligase 1	FAA1	77.865	9	7	-2.01502
P47912	Long-chain-fatty-acid--CoA ligase 4	FAA4	77.266	4	3	-2.01818
P11075	Protein transport protein SEC7	SEC7	226.88	2	2	-2.04719
P47079	T-complex protein 1 subunit theta	CCT8	61.662	9	5	-2.05726
P38768	Protein interacting with Hsp90 1	PIH1	39.519	2	0	-2.06283
P53076	Vacuolar import and degradation protein 30	VID30	108.18	2	0	-2.06625
Q03973	High mobility group protein 1	HMO1	27.544	3	3	-2.07086
P00427	Cytochrome c oxidase subunit 6, mitochondrial	COX6	17.341	5	1	-2.07524
P28834	Isocitrate dehydrogenase [NAD] subunit 1, mitochondrial	IDH1	39.324	8	6	-2.0853
P09201	Fructose-1,6-bisphosphatase	FBP1	38.262	2	1	-2.1079
P38810	SED5-binding protein 3	SFB3	103.95	3	0	-2.11852
P39007	Dolichyl-diphosphooligosaccharide--protein glycosyltransferase subunit STT3	STT3	81.528	2	0	-2.11872
P32657	Chromo domain-containing protein 1	CHD1	168.24	3	1	-2.12028
Q12079	Uncharacterized membrane protein YPR027C		30.6	3	0	-2.12191
P31111	Synaptonemal complex protein ZIP1	ZIP1	100.03	7	2	-2.13116
Q04175	Importin beta SMX1	SXM1	108.4	2	1	-2.1367
P04037	Cytochrome c oxidase subunit 4, mitochondrial	COX4	17.142	7	4	-2.15026
P24719	Meiosis-specific serine/threonine-protein kinase MEK1	MEK1	56.849	2	1	-2.15201
P33201	Ribosome assembly factor MRT4	MRT4	27.058	2	1	-2.18269
P39076	T-complex protein 1 subunit beta	CCT2	57.203	8	5	-2.19216
P12904	5-AMP-activated protein kinase subunit gamma	SNF4	36.401	2	0	-2.21195
P06786	DNA topoisomerase 2	TOP2	164.21	2	1	-2.21276
Q12018	Cell division control protein 53	CDC53	93.943	9	3	-2.23802
Q00955	Acetyl-CoA carboxylase;Biotin carboxylase	ACC1	250.35	14	5	-2.24208
Q03161	Glucose-6-phosphate 1-epimerase		33.955	2	0	-2.25405
P32915	Protein transport protein SEC61	SEC61	52.936	2	1	-2.27165
P11491	Repressible alkaline phosphatase;Soluble alkaline phosphatase	PHO8	63.003	3	1	-2.28391
P40215	External NADH-ubiquinone oxidoreductase 1, mitochondrial	NDE1	62.773	3	0	-2.29351
P32335	Protein MSS51, mitochondrial	MSS51	50.88	2	0	-2.29584
P16861	ATP-dependent 6-phosphofructokinase subunit alpha	PFK1	107.97	19	10	-2.3011
P41835	Thiamine biosynthetic bifunctional enzyme;Thiamine-phosphate synthase;Hydroxyethylthiazole kinase	THI6	58.058	3	1	-2.32389
P33419	Spindle pole component 29	SPC29	29.28	3	1	-2.33827
Q05775	Eukaryotic translation initiation factor 3 subunit J	HCR1	29.564	4	2	-2.34071
P30822	Exportin-1	CRM1	124.1	5	2	-2.34776
P07560	Ras-related protein SEC4	SEC4	23.505	6	2	-2.35456
P28777	Chorismate synthase	ARO2	40.838	2	0	-2.36371
Q04636	FACT complex subunit POB3	POB3	62.993	2	1	-2.36727
P02994	Elongation factor 1-alpha	TEF1	50.032	24	18	-2.37452
P32352	C-8 sterol isomerase	ERG2	24.895	2	1	-2.37512
Q12499	Nucleolar protein 58	NOP58	56.956	9	5	-2.39273
P28273	5-oxoprolinase	OXP1	140.43	2	0	-2.39898
Q06408	Transaminated amino acid decarboxylase	ARO10	71.384	3	0	-2.39943
P15108	ATP-dependent molecular chaperone HSC82	HSC82	80.899	20	13	-2.42253
Q02100	CRE-binding bZIP protein SKO1	SKO1	70.191	1	2	-2.42281
P25342	Cell division control protein 10	CDC10	37.024	6	2	-2.44503
P38892	Probable S-adenosylmethionine-dependent methyltransferase CRG1	CRG1	33.785	2	0	-2.44603
P33757	Sporulation protein 23	SPO23	59.919	2	0	-2.44926
Q08218	Outer spore wall protein LDS2	LDS2	40.877	2	1	-2.45815
P08518	DNA-directed RNA polymerase II subunit RPB2	RPB2	138.75	5	4	-2.4789
P48527	Tyrosine--tRNA ligase, mitochondrial	MSY1	55.287	3	0	-2.47998
P53044	Ubiquitin fusion degradation protein 1	UFD1	39.81	2	0	-2.49819
P53206	Putative cysteine synthase	YGR012W	42.8	2	1	-2.50483
P28737	Protein MSP1	MSP1	40.343	2	0	-2.50613
P47137	Uncharacterized oxidoreductase YJR096W		32.344	3	0	-2.52362
P60010	Actin	ACT1	41.689	12	9	-2.54223
P46151	Methylenetetrahydrofolate reductase 1	MET12	73.941	3	0	-2.54652
P33767	Dolichyl-diphosphooligosaccharide--protein glycosyltransferase subunit WBP1	WBP1	49.391	5	4	-2.55141
P46989	Autophagy-related protein 27	ATG27	30.201	2	0	-2.5542
P39078	T-complex protein 1 subunit delta	CCT4	57.603	5	1	-2.56061
Q04491	Protein transport protein SEC13	SEC13	33.043	3	1	-2.57855
P25453	Meiotic recombination protein DMC1	DMC1	36.612	7	4	-2.58243
Q12387	N-terminal acetyltransferase B complex subunit MDM20	MDM20	92.808	2	0	-2.59286
P53095	D-serine dehydratase	DSD1	47.827	2	0	-2.59361
P53075	Outer spore wall assembly protein SHE10	SHE10	66.862	2	0	-2.61828
P53164	NADH pyrophosphatase	NPY1	43.516	3	0	-2.62381
P31382;P47190	Dolichyl-phosphate-mannose--protein mannosyltransferase 2;Dolichyl-phosphate-mannose--protein mannosyltransferase 3	PMT2;PMT3	86.869	2	1	-2.62459
P40471	NADPH-dependent 1-acyldihydroxyacetone phosphate reductase	AYR1	32.814	3	1	-2.62649
P32891	D-lactate dehydrogenase [cytochrome] 1, mitochondrial	DLD1	65.292	12	8	-2.62706
P32602	Alpha-soluble NSF attachment protein	SEC17	32.802	6	2	-2.63105
P47035	Nucleolar protein NET1	NET1	128.53	3	0	-2.64061
P25374	Cysteine desulfurase, mitochondrial	NFS1	54.466	5	1	-2.64845
P40303	Proteasome subunit alpha type-4	PRE6	28.439	3	2	-2.66314
P38628	Phosphoacetylglucosamine mutase	PCM1	62.066	2	0	-2.67808
P00359	Glyceraldehyde-3-phosphate dehydrogenase 3	TDH3	35.746	19	17	-2.69511
P32458	Cell division control protein 11	CDC11	47.648	4	1	-2.70196
P32796	Carnitine O-acetyltransferase, mitochondrial	CAT2	77.241	14	10	-2.70451
P14020	Dolichol-phosphate mannosyltransferase	DPM1	30.362	6	4	-2.7112
P00899	Anthranilate synthase component 1	TRP2	56.767	3	0	-2.71296
Q05543	Regulator of Ty1 transposition protein 103	RTT103	46.488	4	2	-2.71413
P28495	F-actin-capping protein subunit alpha	CAP1	30.699	3	1	-2.71457
P09624	Dihydrolipoyl dehydrogenase, mitochondrial	LPD1	54.009	15	5	-2.71895
P06169	Pyruvate decarboxylase isozyme 1	PDC1	61.495	8	5	-2.72327
P08417	Fumarate hydratase, mitochondrial	FUM1	53.151	2	0	-2.72955
P47120	Deoxyhypusine hydroxylase	LIA1	36.164	2	0	-2.72993
P38431	Eukaryotic translation initiation factor 5	TIF5	45.261	3	2	-2.73247
P10823	Guanine nucleotide-binding protein alpha-2 subunit	GPA2	50.447	2	0	-2.73589
Q02959	Histone deacetylase HOS3	HOS3	79.199	2	0	-2.74458
P53633	Prenylated Rab acceptor 1	YIP3	19.411	2	0	-2.75068
P00358	Glyceraldehyde-3-phosphate dehydrogenase 2	TDH2	35.846	4	3	-2.75398
P32589	Heat shock protein homolog SSE1	SSE1	77.365	16	11	-2.75997
P32316	Acetyl-CoA hydrolase	ACH1	58.711	17	11	-2.76742
P27466	Calcium/calmodulin-dependent protein kinase I	CMK1	50.296	3	1	-2.7909
P54000	RNA polymerase II transcriptional coactivator SUB1	SUB1	33.102	2	0	-2.79789
Q06651	E3 ubiquitin-protein ligase PIB1	PIB1	32.675	2	0	-2.79802
P04840	Mitochondrial outer membrane protein porin 1	POR1	30.428	15	13	-2.8083
P54860	E4 ubiquitin-protein ligase UFD2	UFD2	109.91	2	0	-2.81127
P07262	NADP-specific glutamate dehydrogenase 1	GDH1	49.569	9	4	-2.81193
P40325	Proline-rich protein HUA1	HUA1	22.435	5	2	-2.83004
P40543	Uncharacterized protein YIL024C	YIL024C	21.791	2	1	-2.83124
P41939	Isocitrate dehydrogenase [NADP] cytoplasmic	IDP2	46.562	11	7	-2.84906
P00546	Cyclin-dependent kinase 1	CDC28	34.061	3	1	-2.85507
P40413	T-complex protein 1 subunit epsilon	CCT5	61.913	5	2	-2.87032
P37292	Serine hydroxymethyltransferase, mitochondrial	SHM1	53.686	4	1	-2.89606
P36059	ATP-dependent (S)-NAD(P)H-hydrate dehydratase		37.357	2	0	-2.89651
Q07825	Putative Xaa-Pro aminopeptidase FRA1	FRA1	84.923	4	2	-2.90546
P32501	Translation initiation factor eIF-2B subunit epsilon	GCD6	81.16	2	0	-2.90726
P16862	ATP-dependent 6-phosphofructokinase subunit beta	PFK2	104.62	12	5	-2.91178
P09733	Tubulin alpha-1 chain	TUB1	49.799	4	2	-2.91403
Q12175	MutS protein homolog 5	MSH5	102.21	2	0	-2.91602
P20967	2-oxoglutarate dehydrogenase, mitochondrial	KGD1	114.41	24	11	-2.92478
P38708	Putative proline--tRNA ligase YHR020W	YHR020W	77.385	2	0	-2.94482
P32339	Heme-binding protein HMX1	HMX1	37.179	2	0	-2.95933
Q12496	Uncharacterized protein YOL098C		118.39	3	0	-2.96098
P19146	ADP-ribosylation factor 2	ARF2	20.657	7	5	-2.97272
P38620	Ribose-phosphate pyrophosphokinase 2	PRS2	34.765	3	0	-2.98805
P39676	Flavohemoprotein	YHB1	44.646	3	0	-3.01957
Q02207	Peroxisomal hydratase-dehydrogenase-epimerase;2-enoyl-CoA hydratase;(3R)-3-hydroxyacyl-CoA dehydrogenase	FOX2	98.702	20	9	-3.03595
P53925	Uncharacterized vacuolar membrane protein YNL115C		74.038	4	0	-3.03897
P32496	26S proteasome regulatory subunit RPN12	RPN12	31.919	3	0	-3.03902
P40422	DNA-directed RNA polymerases I, II, and III subunit RPABC4	RPC10	7.7159	2	1	-3.04467
P25381	Subtilase-type proteinase RRT12	RRT12	55.067	2	1	-3.04627
P32377	Diphosphomevalonate decarboxylase	MVD1	44.115	3	0	-3.05928
P30656	Proteasome subunit beta type-5	PRE2	31.636	5	2	-3.06382
P32835;P32836	GTP-binding nuclear protein GSP1/CNR1;GTP-binding nuclear protein GSP2/CNR2	GSP1;GSP2	24.81	2	1	-3.07937
P11633	Non-histone chromosomal protein 6B	NHP6B	11.476	3	2	-3.08195
P47045	Mitochondrial import inner membrane translocase subunit TIM54	TIM54	54.182	2	0	-3.08535
P23638	Proteasome subunit alpha type-3	PRE9	28.714	8	3	-3.08547
P38205	Multisite-specific tRNA:(cytosine-C(5))-methyltransferase	NCL1	77.878	2	0	-3.09653
P12683	3-hydroxy-3-methylglutaryl-coenzyme A reductase 1	HMG1	115.62	2	1	-3.10579
P39925	Mitochondrial respiratory chain complexes assembly protein AFG3	AFG3	84.543	4	2	-3.10664
P40059	Transcriptional regulatory protein DOT6	DOT6	73.048	2	0	-3.10826
P10659	S-adenosylmethionine synthase 1	SAM1	41.818	5	2	-3.11436
Q06440	Coronin-like protein	CRN1	72.552	3	0	-3.11715
P31539	Heat shock protein 104	HSP104	102.03	18	2	-3.1323
P43607	Regulator of rDNA transcription protein 5	RRT5	31.865	2	1	-3.14363
P21524;P21672	Ribonucleoside-diphosphate reductase large chain 1;Ribonucleoside-diphosphate reductase large chain 2	RNR1;RNR3	99.56	4	0	-3.14445
P07172	Histidinol-phosphate aminotransferase	HIS5	42.646	2	0	-3.16223
P12612	T-complex protein 1 subunit alpha	TCP1	60.48	3	1	-3.17138
Q07478	ATP-dependent RNA helicase SUB2	SUB2	50.308	3	1	-3.18384
P43609	Chromatin structure-remodeling complex protein RSC8	RSC8	63.167	3	1	-3.19389
P38840	Aromatic amino acid aminotransferase 2	ARO9	58.527	2	1	-3.19615
Q03655	Probable 1,3-beta-glucanosyltransferase GAS3	GAS3	56.793	3	0	-3.21855
P12945	N-terminal acetyltransferase A complex subunit NAT1	NAT1	98.904	4	0	-3.22136
P48439	Dolichyl-diphosphooligosaccharide--protein glycosyltransferase subunit 3	OST3	39.483	2	0	-3.22239
Q12272	tRNA 2-phosphotransferase	TPT1	26.196	2	0	-3.23166
P25087	Sterol 24-C-methyltransferase	ERG6	43.43	2	0	-3.25361
Q05933	Actin-related protein 2/3 complex subunit 3	ARC18	20.578	2	0	-3.25835
P43561	Iron transport multicopper oxidase FET5	FET5	70.879	4	0	-3.26272
P21242	Probable proteasome subunit alpha type-7	PRE10	31.536	6	4	-3.2685
P37262;P50278	6-phosphogluconolactonase-like protein 2;6-phosphogluconolactonase-like protein 1	SOL2;SOL1	34.501	3	0	-3.27633
Q12285	Ubiquitin-like protein MDY2	MDY2	23.732	2	0	-3.31593
P36775	Lon protease homolog, mitochondrial	PIM1	127.11	3	1	-3.33407
P53731	Actin-related protein 2/3 complex subunit 2	ARC35	39.566	2	0	-3.36356
P32787	Mitochondrial genome maintenance protein MGM101	MGM101	30.09	9	6	-3.36504
P32795	Mitochondrial inner membrane i-AAA protease supercomplex subunit YME1	YME1	81.771	6	1	-3.39239
Q12449	Hsp90 co-chaperone AHA1	AHA1	39.435	3	0	-3.39821
Q08972	[NU+] prion formation protein 1	NEW1	134.33	2	0	-3.41721
P40087	DNA damage-inducible protein 1	DDI1	47.354	4	0	-3.43902
Q08977	UPF0662 protein YPL260W	YPL260W	62.779	2	0	-3.45914
Q99383	Nuclear polyadenylated RNA-binding protein 4	HRP1	59.649	3	1	-3.46188
P40511	Sporulation-specific protein 22	SPO22	112.43	10	2	-3.4683
P07213	Mitochondrial import receptor subunit TOM70	TOM70	70.122	8	2	-3.47635
P28319	Cell wall protein CWP1	CWP1	24.268	4	1	-3.48421
P00958	Methionine--tRNA ligase, cytoplasmic	MES1	85.677	4	0	-3.48787
P39677	Ribosome-releasing factor 2, mitochondrial	MEF2	91.282	2	0	-3.49149
P40069	Importin subunit beta-4	KAP123	122.6	15	4	-3.51834
P38779	Proteasome-interacting protein CIC1	CIC1	42.529	2	0	-3.52417
P32861	UTP--glucose-1-phosphate uridylyltransferase	UGP1	55.987	14	4	-3.52608
P32190	Glycerol kinase	GUT1	79.823	2	0	-3.53965
Q04067	Eukaryotic translation initiation factor 3 subunit G	TIF35	30.501	4	2	-3.55761
P33759	37S ribosomal protein S5, mitochondrial	MRPS5	34.883	5	4	-3.56899
P17255	V-type proton ATPase catalytic subunit A;Endonuclease PI-SceI	VMA1	118.64	16	7	-3.57393
P29496	Minichromosome maintenance protein 5	MCM5	86.41	5	0	-3.585
P36147	Presequence translocated-associated motor subunit PAM17, mitochondrial	PAM17	21.968	2	0	-3.60852
P07256	Cytochrome b-c1 complex subunit 1, mitochondrial	COR1	50.227	18	11	-3.60966
P40161	Histone chaperone RTT106	RTT106	51.62	4	1	-3.61479
P04046	Amidophosphoribosyltransferase	ADE4	56.719	3	0	-3.6348
P38760	RNA-binding protein MIP6	MIP6	75.919	2	0	-3.67023
P38088	Glycine--tRNA ligase 1, mitochondrial	GRS1	78.183	4	0	-3.69926
P33338	Protein SLA2	SLA2	108.91	3	0	-3.75025
P02557	Tubulin beta chain	TUB2	50.922	11	5	-3.75927
Q12404	Protein disulfide-isomerase MPD1	MPD1	36.408	6	2	-3.78738
Q08271	1,3-beta-glucanosyltransferase GAS4	GAS4	53.812	3	0	-3.79171
P53981	Uncharacterized phosphatase YNL010W		27.48	2	0	-3.79431
P40218	Uncharacterized protein YMR147W		25.915	2	0	-3.80587
Q12125	Golgi to ER traffic protein 4	GET4	36.28	2	0	-3.8283
P39742	Translocation protein SEC72	SEC72	21.607	2	0	-3.82904
P53978	Elongation factor 3B	HEF3	115.87	3	0	-3.84473
Q07589	Uncharacterized protein YDL144C	YDL144C	39.782	2	0	-3.85964
P07257	Cytochrome b-c1 complex subunit 2, mitochondrial	QCR2	40.478	19	8	-3.87108
Q99287	Protein SEY1	SEY1	89.431	5	0	-3.89102
P06105	Protein SCP160	SCP160	134.81	18	2	-3.90348
P29478	Signal recognition particle subunit SEC65	SEC65	31.169	3	0	-3.90696
P33734	Imidazole glycerol phosphate synthase hisHF;Glutamine amidotransferase;Cyclase	HIS7	61.067	3	0	-3.90946
Q00245	GTP-binding protein RHO3	RHO3	25.312	4	0	-3.91137
P21801	Succinate dehydrogenase [ubiquinone] iron-sulfur subunit, mitochondrial	SDH2	30.231	10	4	-3.91429
P11938	DNA-binding protein RAP1	RAP1	92.412	4	0	-3.91536
P38694	Putative aldehyde dehydrogenase-like protein YHR039C	MSC7	71.32	3	1	-3.92183
P03965	Carbamoyl-phosphate synthase arginine-specific large chain	CPA2	123.91	11	3	-3.94189
Q06336	ADP-ribosylation factor-binding protein GGA1	GGA1	62.319	3	0	-3.96439
P37291	Serine hydroxymethyltransferase, cytosolic	SHM2	52.218	9	2	-3.96694
P28241	Isocitrate dehydrogenase [NAD] subunit 2, mitochondrial	IDH2	39.739	5	1	-3.96948
Q12265	Ribose-phosphate pyrophosphokinase 5	PRS5	53.504	5	0	-3.97094
P38427	Trehalose synthase complex regulatory subunit TSL1	TSL1	123.02	4	1	-3.99086
P39077	T-complex protein 1 subunit gamma	CCT3	58.814	5	2	-3.99571
P04802	Aspartate--tRNA ligase, cytoplasmic	DPS1	63.515	15	4	-4.00906
P14742	Glutamine--fructose-6-phosphate aminotransferase [isomerizing]	GFA1	80.046	8	1	-4.03836
P16521	Elongation factor 3A	YEF3	115.94	13	4	-4.04296
P00815	Histidine biosynthesis trifunctional protein;Phosphoribosyl-AMP cyclohydrolase;Phosphoribosyl-ATP pyrophosphohydrolase;Histidinol dehydrogenase	HIS4	87.72	5	1	-4.05441
P33322	H/ACA ribonucleoprotein complex subunit 4	CBF5	54.704	3	2	-4.08319
P33327	NAD-specific glutamate dehydrogenase	GDH2	124.33	7	2	-4.11436
P21538	DNA-binding protein REB1	REB1	91.873	10	5	-4.14065
P47176;P38891	Branched-chain-amino-acid aminotransferase, cytosolic;Branched-chain-amino-acid aminotransferase, mitochondrial	BAT2;BAT1	41.624	3	1	-4.1475
P25294	Protein SIS1	SIS1	37.59	6	2	-4.15906
Q08920	Nuclear cap-binding protein subunit 2	CBC2	23.774	2	0	-4.19447
P10963	Phosphoenolpyruvate carboxykinase [ATP]	PCK1	60.983	22	11	-4.21771
P00424	Cytochrome c oxidase polypeptide 5A, mitochondrial	COX5A	17.14	4	1	-4.22191
P30952	Malate synthase 1, glyoxysomal	MLS1	62.79	10	3	-4.22193
P47089	Translation machinery-associated protein 22	TMA22	22.495	3	0	-4.22223
P19358	S-adenosylmethionine synthase 2	SAM2	42.255	18	4	-4.22898
Q12109	Tryptophan--tRNA ligase, cytoplasmic	WRS1	49.35	4	0	-4.26935
P11154;P32327	Pyruvate carboxylase 1;Pyruvate carboxylase 2	PYC1;PYC2	130.1	18	3	-4.27322
Q00764	Alpha,alpha-trehalose-phosphate synthase [UDP-forming] 56 kDa subunit	TPS1	56.147	5	2	-4.27427
P13188	Glutamine--tRNA ligase	GLN4	93.132	6	0	-4.27706
P38689	Ribose-phosphate pyrophosphokinase 3	PRS3	35.123	2	0	-4.28
P04801	Threonine--tRNA ligase, cytoplasmic	THS1	84.519	9	2	-4.28121
P36010	Nucleoside diphosphate kinase	YNK1	17.166	2	0	-4.30176
P07278	cAMP-dependent protein kinase regulatory subunit	BCY1	47.218	5	0	-4.31468
P21243	Proteasome subunit alpha type-1	SCL1	28.001	9	2	-4.33277
P41901	Sporulation-regulated protein 3	SPR3	59.844	5	0	-4.34957
P25043	Proteasome subunit beta type-2	PUP1	28.268	2	0	-4.37002
P22768	Argininosuccinate synthase	ARG1	46.927	14	6	-4.37204
Q12031	Mitochondrial 2-methylisocitrate lyase	ICL2	64.975	6	2	-4.3994
Q01217	Protein ARG5,6, mitochondrial;N-acetyl-gamma-glutamyl-phosphate reductase;Acetylglutamate kinase	ARG5,6	94.868	5	0	-4.43541
P40024	ABC transporter ATP-binding protein ARB1	ARB1	68.376	5	0	-4.43805
P32590	Heat shock protein homolog SSE2	SSE2	77.62	5	0	-4.45434
P46672	tRNA-aminoacylation cofactor ARC1	ARC1	42.083	8	2	-4.47197
Q12476	Protein AIR2	AIR2	39.343	5	0	-4.47953
P39684	Protein PES4	PES4	70.842	5	0	-4.48081
P37898	Alanine/arginine aminopeptidase	AAP1	97.661	4	0	-4.49329
Q12428	Probable 2-methylcitrate dehydratase	PDH1	57.683	7	2	-4.49838
P23644	Mitochondrial import receptor subunit TOM40	TOM40	42.038	5	2	-4.51273
P43621	Coatomer subunit delta	RET2	60.627	2	0	-4.51623
P08566	Pentafunctional AROM polypeptide;3-dehydroquinate synthase;3-phosphoshikimate 1-carboxyvinyltransferase;Shikimate kinase;3-dehydroquinate dehydratase;Shikimate dehydrogenase	ARO1	174.75	12	1	-4.521
Q12063	Dehydrodolichyl diphosphate syntase complex subunit NUS1	NUS1	42.557	2	0	-4.53147
P32558	FACT complex subunit SPT16	SPT16	118.63	8	1	-4.54952
P23724	Proteasome subunit beta type-6	PRE7	26.871	2	0	-4.58105
P09937	Sporulation-specific protein 4	SPS4	38.591	4	0	-4.63559
Q06705	Phosphatidylinositol transfer protein CSR1	CSR1	47.462	6	1	-4.63653
P31412	V-type proton ATPase subunit C	VMA5	44.188	3	0	-4.66745
P46655	Glutamate--tRNA ligase, cytoplasmic	GUS1	80.842	19	5	-4.67498
P07273	Transcription elongation factor S-II	DST1	34.843	8	2	-4.68282
P25605	Acetolactate synthase small subunit, mitochondrial	ILV6	33.986	2	0	-4.73699
P00549	Pyruvate kinase 1	CDC19	54.544	32	14	-4.74256
P38817	ADP-ribosylation factor-binding protein GGA2	GGA2	64.346	4	0	-4.7433
P43123	UDP-N-acetylglucosamine pyrophosphorylase	QRI1	53.475	4	0	-4.7526
P08679	Citrate synthase, peroxisomal	CIT2	51.413	6	2	-4.75961
P07263	Histidine--tRNA ligase, mitochondrial	HTS1	59.952	4	0	-4.78195
P40825	Alanine--tRNA ligase, mitochondrial	ALA1	110.06	7	0	-4.78506
P36008	Elongation factor 1-gamma 2	TEF4	46.52	6	2	-4.81935
P32288	Glutamine synthetase	GLN1	41.766	4	0	-4.82209
P20459	Eukaryotic translation initiation factor 2 subunit alpha	SUI2	34.717	6	0	-4.83417
P32449	Phospho-2-dehydro-3-deoxyheptonate aldolase, tyrosine-inhibited	ARO4	39.749	3	1	-4.8521
P53235	Eukaryotic translation initiation factor 2A	YGR054W	71.304	4	1	-4.86509
P15625	Phenylalanine--tRNA ligase alpha subunit	FRS2	57.511	6	0	-4.86935
P00931	Tryptophan synthase	TRP5	76.625	7	0	-4.86945
P38627	CTP synthase 2	URA8	64.51	6	0	-4.87012
P38113	Alcohol dehydrogenase 5	ADH5	37.648	1	2	-4.88402
P14540	Fructose-bisphosphate aldolase	FBA1	39.62	9	2	-4.88585
P08459	Sporulation-specific protein 2	SPS2	55.939	4	0	-4.8898
P17709	Glucokinase-1	GLK1	55.377	6	0	-4.89997
P26637	Leucine--tRNA ligase, cytoplasmic	CDC60	124.14	9	0	-4.91396
P32867	Protein SSO1	SSO1	33.106	2	0	-4.91905
P43593	Ubiquitin carboxyl-terminal hydrolase 6	UBP6	57.11	5	0	-4.98198
P03879;P00163;P03873;Q9ZZW7	Intron-encoded RNA maturase bI4;Truncated, nonfunctional cytochrome b;RNA maturase bI4;Cytochrome b;Cytochrome b mRNA maturase bI2;Cytochrome b mRNA maturase bI3	bI4;COB;bI2;bI3	74.579	1	1	-5.00962
Q10740	Leukotriene A-4 hydrolase homolog	LAP2	77.352	7	0	-5.02084
P00330	Alcohol dehydrogenase 1	ADH1	36.849	20	7	-5.04249
P33204	Actin-related protein 2/3 complex subunit 4	ARC19	19.916	4	0	-5.05374
P38081	Uncharacterized glycosyl hydrolase YBR056W		57.821	7	0	-5.07551
Q07953	Ribosome maturation protein SDO1	SDO1	28.283	5	0	-5.12509
P17649	4-aminobutyrate aminotransferase	UGA1	52.946	8	0	-5.13664
P32381	Actin-related protein 2	ARP2	44.073	7	2	-5.15953
P47154	CAAX prenyl protease 1	STE24	52.323	5	0	-5.17285
P38968	Protein transport protein SEC31	SEC31	138.72	9	0	-5.17693
P40169	Uncharacterized plasma membrane protein YNL194C		34.081	3	0	-5.17934
Q12154	ATPase GET3	GET3	39.353	3	0	-5.18659
P40016	26S proteasome regulatory subunit RPN3	RPN3	60.392	12	3	-5.22139
P32324	Elongation factor 2	EFT1	93.288	33	6	-5.2286
P20606	Small COPII coat GTPase SAR1	SAR1	21.45	3	1	-5.26996
P25451	Proteasome subunit beta type-3	PUP3	22.605	3	1	-5.29458
P32263	Pyrroline-5-carboxylate reductase	PRO3	30.131	3	0	-5.37823
P39968	Vacuolar protein 8	VAC8	63.207	8	0	-5.37895
P07264	3-isopropylmalate dehydratase	LEU1	85.793	11	1	-5.38322
P23301	Eukaryotic translation initiation factor 5A-1	HYP2	17.114	4	1	-5.41529
P32454	Aminopeptidase 2, mitochondrial	APE2	107.75	12	1	-5.42987
P23639	Proteasome subunit alpha type-2	PRE8	27.162	6	1	-5.46445
P41807	V-type proton ATPase subunit H	VMA13	54.415	5	0	-5.48471
P09436	Isoleucine--tRNA ligase, cytoplasmic	ILS1	122.98	11	1	-5.52729
P00812	Arginase	CAR1	35.662	7	2	-5.54868
P80210	Adenylosuccinate synthetase	ADE12	48.279	10	0	-5.56098
P22336	Replication factor A protein 1	RFA1	70.347	11	0	-5.60571
P15180	Lysine--tRNA ligase, cytoplasmic	KRS1	67.958	9	2	-5.60981
P38934	Nuclear segregation protein BFR1	BFR1	54.639	19	3	-5.61099
Q08723	26S proteasome regulatory subunit RPN8	RPN8	38.312	6	0	-5.61544
P15624	Phenylalanine--tRNA ligase beta subunit	FRS1	67.364	8	0	-5.66606
Q06103	26S proteasome regulatory subunit RPN7	RPN7	48.958	7	1	-5.66635
P42943	T-complex protein 1 subunit eta	CCT7	59.735	8	0	-5.6686
P32527	Zuotin	ZUO1	49.019	8	0	-5.71157
P06168	Ketol-acid reductoisomerase, mitochondrial	ILV5	44.368	8	0	-5.79886
P29547	Elongation factor 1-gamma 1	CAM1	47.087	10	1	-5.81351
P38624	Proteasome subunit beta type-1	PRE3	23.547	4	1	-5.82367
P32379	Proteasome subunit alpha type-5	PUP2	28.617	5	1	-5.84654
P43588	Ubiquitin carboxyl-terminal hydrolase RPN11	RPN11	34.398	6	0	-5.94148
P37012	Phosphoglucomutase 2	PGM2	63.088	8	0	-5.97417
Q12377	26S proteasome regulatory subunit RPN6	RPN6	49.773	5	0	-5.98341
P47117	Actin-related protein 3	ARP3	49.541	7	0	-6.07314
Q12306	Ubiquitin-like protein SMT3	SMT3	11.597	3	0	-6.11274
P38625	GMP synthase [glutamine-hydrolyzing]	GUA1	58.482	5	0	-6.12362
P07284	Serine--tRNA ligase, cytoplasmic	SES1	53.309	9	0	-6.14006
P32588	Nuclear and cytoplasmic polyadenylated RNA-binding protein PUB1	PUB1	50.762	4	0	-6.14687
P07246	Alcohol dehydrogenase 3, mitochondrial	ADH3	40.369	5	1	-6.15276
P22141	Proteasome subunit beta type-4	PRE1	22.516	6	1	-6.17093
Q04062	26S proteasome regulatory subunit RPN9	RPN9	45.782	9	0	-6.19586
P54838	Dihydroxyacetone kinase 1	DAK1	62.206	9	0	-6.20874
P15705	Heat shock protein STI1	STI1	66.264	9	0	-6.2143
P40302	Proteasome subunit alpha type-6	PRE5	25.604	6	0	-6.26685
P07245	C-1-tetrahydrofolate synthase, cytoplasmic;Methylenetetrahydrofolate dehydrogenase;Methenyltetrahydrofolate cyclohydrolase;Formyltetrahydrofolate synthetase	ADE3	102.2	14	0	-6.29254
P32481	Eukaryotic translation initiation factor 2 subunit gamma	GCD11	57.865	8	0	-6.29951
Q12250	26S proteasome regulatory subunit RPN5	RPN5	51.768	6	0	-6.30525
P08524	Farnesyl pyrophosphate synthase	ERG20	40.483	9	0	-6.366
P39954	Adenosylhomocysteinase	SAH1	49.125	13	1	-6.43807
P00128	Cytochrome b-c1 complex subunit 7	QCR7	14.565	5	1	-6.44433
P32775	1,4-alpha-glucan-branching enzyme	GLC3	81.115	13	1	-6.48768
P38707	Asparagine--tRNA ligase, cytoplasmic	DED81	62.206	8	0	-6.52497
P07991	Ornithine aminotransferase	CAR2	46.085	10	1	-6.59788
P00331	Alcohol dehydrogenase 2	ADH2	36.731	14	3	-6.60532
P32599	Fimbrin	SAC6	71.772	11	0	-6.65576
Q12402	Protein YOP1	YOP1	20.269	3	0	-6.69175
P15303	Protein transport protein SEC23	SEC23	85.384	10	1	-6.80303
P36141	Putative redox protein FMP46, mitochondrial	FMP46	15.65	7	0	-6.9453
P12385	Eukaryotic peptide chain release factor subunit 1	SUP45	49.005	13	1	-7.07931
P38788	Ribosome-associated complex subunit SSZ1	SSZ1	58.237	12	0	-7.12079
P14904	Vacuolar aminopeptidase 1	APE1	57.092	8	2	-7.12636
P07283	Phosphomannomutase	SEC53	29.063	12	2	-7.29382
P54839	Hydroxymethylglutaryl-CoA synthase	ERG13	55.013	12	0	-8.8054
P38720	6-phosphogluconate dehydrogenase, decarboxylating 1	GND1	53.543	13	1	-9.08789
Q00055	Glycerol-3-phosphate dehydrogenase [NAD(+)] 1	GPD1	42.868	6	0	-9.09902
