# Supplementary material for: The PHD finger protein Spp1 has distinct functions in the Set1 and the meiotic DSB formation complexes
Source: PLoS Genet. 2018 Feb 14;14(2):e1007223. doi: 10.1371/journal.pgen.1007223 (PMC5828529; doi:10.1371/journal.pgen.1007223)
Supplement: S3 Table — Average decile-normalized ratios for each condition are included, as well as denoised ratios after smoothing with a 2 kb window. RefNumber column corresponds to reference provided by the manufacturer (Agilent) to allow easy alignment with feature characteristics or other data using the same microarray platform. The raw and processed data have been deposited to Genome Omnibus Database (GEO GSE102790). (XLSX) [file pgen.1007223.s011.xlsx]

## Sheet: TableS3.txt
chromosome	Position	Spp1_mer2	Spp1_mer2smooth	Spp1_set1	Spp1_set1smooth	Swd1	Swd1smooth	AgilentRef
1	70.5	1.7489	1.05811	2.67681	1.19112	2.49259	2.1386	23152
1	216.5	3.49781	1.1444	3.32512	1.3085	4.98517	2.88409	20038
1	795.5	2.49072	1.22236	1.90461	1.41423	3.00134	2.95315	3144
1	1543.5	2.41043	1.29068	2.24483	1.50832	2.90275	2.72279	41483
1	2316.5	2.33015	1.34847	2.58505	1.58711	2.80417	2.28926	9912
1	2863.5	1.4796	1.39523	2.05738	1.65042	1.71527	1.87927	5093
1	3026.5	1.39055	1.43084	1.9221	1.70301	1.32554	1.62134	17702
1	3223.5	1.20431	1.45538	1.69982	1.74461	1.31022	1.46361	35319
1	3534.5	1.20621	1.46914	1.66633	1.77583	1.33393	1.3964	21415
1	3765.5	1.18213	1.47267	1.30841	1.79706	1.36571	1.36925	18721
1	3920.5	1.21624	1.46667	1.40318	1.80829	1.32262	1.34201	15134
1	4104.5	1.25699	1.45204	1.82722	1.81052	1.25115	1.33251	12371
1	4258	1.25114	1.42984	1.70306	1.80441	1.51458	1.33368	15527
1	4401.5	1.12581	1.40129	1.26878	1.79111	1.47363	1.33345	38311
1	4609.5	1.15698	1.36777	1.66933	1.7728	1.16338	1.32237	36251
1	4886.5	1.19296	1.33085	2.11478	1.75116	1.23824	1.29459	3944
1	5198	1.13543	1.29224	1.60096	1.7274	1.16126	1.25067	17109
1	5378.5	1.18661	1.25368	1.41277	1.70334	0.902334	1.19939	42414
1	5655.5	1.25432	1.21678	1.29538	1.68119	0.958464	1.15215	27484
1	5792	1.176	1.18288	1.5327	1.66208	1.02156	1.11106	12031
1	6016.5	1.19372	1.15299	1.47929	1.64763	1.09769	1.07985	24141
1	6175.5	1.05718	1.12785	1.68487	1.63859	1.10425	1.06092	15594
1	6349.5	1.02721	1.10796	1.49964	1.63445	1.31258	1.05343	18634
1	6779.5	1.23647	1.09365	2.01685	1.63558	1.07328	1.05656	8389
1	7002.5	1.27575	1.08508	1.79943	1.64195	1.11794	1.06868	5278
1	7191.5	1.03688	1.08228	1.58201	1.65344	1.08918	1.08643	28572
1	7351.5	0.98214	1.08514	1.83347	1.6699	1.06866	1.1082	37018
1	7777.5	1.03245	1.09343	1.82944	1.69087	0.976371	1.13346	33192
1	8145.5	1.16117	1.10678	1.80629	1.71578	1.25264	1.16047	24109
1	8327	1.02361	1.1247	1.49379	1.74385	1.16421	1.18875	35249
1	8500.5	1.11631	1.14656	1.64763	1.77394	1.23097	1.21867	8502
1	8675.5	1.27406	1.17153	2.03836	1.8049	1.74922	1.25013	4377
1	8874	1.23939	1.1987	1.83346	1.83557	1.65048	1.28368	32929
1	9094.5	1.21248	1.22705	1.48927	1.8646	1.5217	1.31935	19711
1	9279.5	1.27903	1.25562	1.7938	1.8906	1.75721	1.35531	33675
1	9467.5	1.21077	1.28357	1.62324	1.91247	1.27904	1.38987	29649
1	9611.5	1.11305	1.31022	1.70449	1.92916	0.933878	1.42256	29255
1	9766.5	1.18549	1.33507	1.98248	1.93997	1.13357	1.45332	16702
1	10018.5	1.25793	1.35771	1.6752	1.94465	0.862557	1.48217	36077
1	10270.5	1.49973	1.37782	1.83775	1.94289	0.975041	1.50962	2390
1	10526.5	1.51985	1.3951	2.34855	1.9346	1.08445	1.53449	13492
1	10799	1.41268	1.40934	2.31385	1.91983	1.25608	1.55512	36933
1	11108.5	1.743	1.42036	2.38936	1.89879	1.28011	1.57364	33063
1	11256.5	1.66899	1.42806	2.53282	1.87192	1.43202	1.59195	7763
1	11393.5	1.48597	1.43248	1.85799	1.83989	1.1882	1.60957	39899
1	11627	1.42867	1.43374	1.98256	1.80359	1.93726	1.62654	15514
1	12260	1.92941	1.43208	2.13675	1.76409	2.092	1.64104	15779
1	13272	1.54342	1.42786	1.93636	1.72262	4.48488	1.64969	27566
1	13509.5	1.35806	1.42154	1.76978	1.68051	2.93566	1.65628	15854
1	14033	1.17269	1.41365	1.6032	1.63919	1.38644	1.66647	8840
1	14301	1.0985	1.40473	1.44921	1.6001	1.77193	1.67424	11258
1	14661.5	1.38984	1.39522	1.39532	1.56452	1.5523	1.6754	29870
1	15439.5	1.23298	1.38545	1.18446	1.53355	1.33268	1.67024	8676
1	16167.5	1.34185	1.37565	1.18182	1.50798	1.27739	1.65633	40065
1	16483.5	1.34185	1.36596	1.18182	1.48837	1.27739	1.64137	33777
1	16854.5	1.45071	1.35659	1.17918	1.47511	1.22211	1.63574	15083
1	17283.5	1.38763	1.34774	1.25821	1.46844	1.38507	1.63326	602
1	17547.5	1.32456	1.3397	1.33725	1.46842	1.54803	1.62579	15884
1	17788.5	1.16545	1.33277	1.28605	1.47489	1.17148	1.62437	27153
1	18535.5	1.13399	1.32722	1.20169	1.48743	1.13058	1.63607	23245
1	19794.5	1.10253	1.3233	1.11733	1.50535	1.08969	1.66291	38326
1	21435.5	1.14158	1.32119	1.28537	1.52772	1.08434	1.71067	43650
1	22531.5	1.16174	1.32104	1.45342	1.55343	1.07898	1.76475	11004
1	22545.5	1.28584	1.32293	1.31563	1.5812	1.14471	1.80858	3482
1	23235.5	0.97597	1.32686	1.46269	1.60958	1.21044	1.84767	42284
1	25440	1.75229	1.33278	2.08174	1.63701	3.48728	1.88875	31400
1	27194	2.0647	1.34064	2.84415	1.66193	3.43987	1.922	821
1	27476	1.93518	1.35045	2.66181	1.68291	3.36288	1.94163	4841
1	27644.5	1.62815	1.36234	2.07474	1.69877	2.99604	1.94506	31320
1	27964.5	1.27302	1.37652	1.50128	1.70864	2.1924	1.92693	14680
1	28219.5	1.5787	1.39322	1.47756	1.71188	2.12904	1.90176	3320
1	28554.5	1.28111	1.41258	1.68722	1.70803	1.41155	1.88418	13644
1	28715.5	1.47014	1.43458	1.2895	1.69675	1.5193	1.87217	21333
1	28883.5	1.58142	1.45908	1.6739	1.67792	1.80377	1.86318	830
1	29123.5	1.41002	1.48578	1.71063	1.65167	1.48209	1.86045	15317
1	29380.5	1.23862	1.51427	1.71063	1.61836	1.16042	1.86554	12126
1	29704	1.21455	1.54405	1.74736	1.57862	1.64187	1.87926	7632
1	29855.5	1.19532	1.57457	1.67246	1.53324	1.16044	1.90331	44525
1	30195.5	1.36188	1.60522	1.59756	1.48318	2.10474	1.93132	8119
1	30405	1.31477	1.63541	1.19318	1.42958	1.81781	1.95756	30880
1	30667.5	1.44717	1.66457	1.41294	1.3738	1.80039	1.98143	7347
1	30902.5	1.48891	1.69216	1.35234	1.31734	1.7863	2.00242	25554
1	31048.5	1.38706	1.71764	1.2813	1.26174	1.74544	2.02126	40802
1	31209.5	1.28521	1.74044	1.21025	1.20842	1.70458	2.03836	25093
1	31356.5	1.76605	1.75989	1.25676	1.15857	2.24656	2.05369	14774
1	31562.5	2.38203	1.7753	1.16252	1.11318	2.12447	2.06722	27756
1	31832	2.35302	1.78599	1.07218	1.07305	2.19723	2.07786	12558
1	32190.5	2.05173	1.79142	0.68889	1.03889	2.62716	2.08432	25920
1	32423.5	2.44872	1.79134	0.58957	1.0113	2.38296	2.08658	17252
1	32731.5	2.82115	1.78571	0.817442	0.990693	2.79475	2.08479	7276
1	32958.5	2.11817	1.77458	0.70869	0.977229	3.35527	2.07785	23870
1	33125	1.64677	1.75826	1.2385	0.970885	2.13578	2.06503	41109
1	33281.5	1.52578	1.73704	1.07879	0.971477	1.77846	2.04639	27388
1	33486	1.58457	1.71121	0.862798	0.978725	1.95131	2.02211	17588
1	33836	1.57612	1.68152	0.525569	0.992224	2.68266	1.99362	33150
1	34011	1.35248	1.64878	0.751212	1.01137	1.40675	1.96242	23166
1	34367	1.12884	1.61337	0.976855	1.03534	1.364	1.92902	20527
1	34556.5	1.29388	1.57571	1.26502	1.06317	1.21457	1.89321	5372
1	34765.5	1.38785	1.53634	1.40593	1.09383	1.47677	1.85626	42317
1	35021.5	1.42561	1.49543	1.40159	1.12637	1.44452	1.81973	29278
1	35185.5	1.30118	1.45471	1.35977	1.15998	1.45364	1.78257	27985
1	35332.5	1.50113	1.4162	1.05993	1.19391	1.54072	1.74396	33664
1	35621.5	1.3338	1.37933	1.42139	1.22747	1.79445	1.70299	7015
1	35808.5	1.42575	1.34322	1.51077	1.25994	1.78375	1.65793	10388
1	35953.5	1.13424	1.30709	1.44085	1.29068	2.03662	1.60895	37793
1	36247.5	1.19113	1.27001	1.26839	1.31917	1.62179	1.55819	40372
1	36686.5	1.29419	1.23224	1.45412	1.34507	1.0512	1.50233	25664
1	37084	1.12636	1.19539	1.16548	1.36812	1.35966	1.43786	21552
1	37236.5	1.13891	1.15649	1.6485	1.38815	1.30647	1.36898	11464
1	37437.5	1.14578	1.11137	1.3833	1.40501	1.48832	1.29788	27138
1	37597.5	1.22176	1.06408	1.17417	1.41864	1.15553	1.23194	39083
1	37886	1.11206	1.02095	1.33916	1.42913	1.64786	1.18153	18909
1	38059.5	1.27017	0.988952	1.47197	1.43681	1.68312	1.1478	12287
1	38299.5	1.22462	0.975043	1.08714	1.44207	1.60116	1.13074	37471
1	38525.5	1.28652	0.981232	1.48537	1.44536	1.66504	1.13938	5562
1	38731.5	1.16998	1.00502	1.47076	1.44704	1.72892	1.18187	13272
1	38874.5	1.21463	1.05229	1.52927	1.44742	1.66427	1.25445	29687
1	39125.5	1.26361	1.13324	1.27882	1.44682	1.04618	1.35687	33797
1	39438.5	1.28809	1.24102	1.61477	1.4456	1.48213	1.4759	37013
1	39609.5	1.41131	1.36249	1.53728	1.44417	1.11165	1.59049	14926
1	39873.5	1.42486	1.48436	1.55219	1.44296	1.20735	1.70235	5705
1	40064	1.32016	1.59508	1.57185	1.44229	1.53511	1.81212	22974
1	40222.5	1.37333	1.69246	1.45605	1.44238	1.39748	1.89268	34762
1	40387.5	1.32164	1.76861	1.66145	1.44341	1.5393	1.92834	11010
1	40746.5	1.40555	1.80926	1.63988	1.44553	1.62919	1.91466	12691
1	41060.5	1.60172	1.79318	0.91119	1.44886	2.06569	1.8301	24705
1	41258.5	1.82531	1.71264	0.668995	1.45342	1.73995	1.76439	36404
1	41631.5	1.48284	1.64809	1.59275	1.45904	2.09703	1.80201	9437
1	41879.5	1.90135	1.66003	2.07066	1.46536	2.19799	1.9449	8965
1	42209.5	1.88384	1.76904	1.35157	1.47195	1.83077	2.24977	32796
1	42361.5	2.03329	2.02206	1.62237	1.47836	2.41569	2.57196	15023
1	42536.5	2.06032	2.27427	1.31579	1.48418	2.28819	2.77262	43501
1	42707.5	2.34294	2.4158	1.30752	1.48906	3.1077	2.8777	35175
1	42893.5	2.1979	2.46257	1.0205	1.49262	2.83423	2.85402	23201
1	43084.5	2.41364	2.37473	1.39005	1.4944	2.92593	2.94489	20165
1	43229.5	2.717	2.36224	1.40759	1.49392	3.49528	3.36516	30692
1	43385.5	2.65887	2.62343	2.0358	1.49067	3.80565	4.16815	8979
1	43736.5	3.19889	3.21856	1.26399	1.48426	4.31504	5.46846	32865
1	43959.5	3.80437	4.17319	1.38497	1.47437	8.32847	6.73584	13483
1	44131	4.5203	5.21254	1.48746	1.46078	6.56575	7.36892	1284
1	44516	6.57093	6.04758	1.58996	1.44336	8.57506	7.99721	28686
1	44726.5	7.76745	6.41197	1.88236	1.42211	10.4151	8.79823	7119
1	44970.5	7.5338	6.14362	1.45116	1.39725	9.16809	8.00288	13607
1	45121.5	5.04918	5.40465	1.6883	1.36929	3.84217	5.61544	3292
1	45273.5	4.49011	4.38403	1.45077	1.33902	3.99789	4.29088	27523
1	45529.5	2.8291	3.35092	1.21325	1.30743	4.99144	4.23849	37110
1	45796.5	1.8792	2.53248	1.57752	1.27557	4.4469	3.85303	1060
1	46179.5	1.45248	1.93382	1.09445	1.24456	2.38929	3.20097	41137
1	46417	1.24863	1.53787	1.24199	1.21552	2.32944	2.64949	23683
1	46566.5	1.31574	1.28579	1.40121	1.18965	1.9237	2.13898	10654
1	46802.5	1.12216	1.11378	1.0927	1.16823	1.72515	1.81717	35462
1	47096.5	1.09207	1.01562	1.16062	1.1526	1.65758	1.66633	16048
1	47303.5	1.07371	0.991381	1.02828	1.14411	1.39337	1.58705	27175
1	47596.5	1.05392	1.0175	1.11615	1.14406	1.36894	1.5505	16661
1	47780	1.04468	1.05631	1.11448	1.15366	1.31124	1.50806	36837
1	47941	1.06581	1.09403	1.18684	1.17397	1.42651	1.44955	20099
1	48175.5	1.07457	1.11981	1.14285	1.20587	1.63095	1.39106	40064
1	48366.5	1.22502	1.13582	1.10666	1.24996	1.75929	1.34207	15789
1	48537.5	1.38839	1.15638	1.39915	1.30653	1.77372	1.30787	11542
1	48739.5	1.29461	1.17973	1.04498	1.37539	1.39882	1.28537	9272
1	48959.5	1.39137	1.20176	1.22884	1.45594	1.41466	1.27436	37443
1	49233.5	1.19734	1.22478	1.63018	1.54723	1.42315	1.27924	7191
1	49475.5	1.20051	1.25283	1.35287	1.64807	1.37396	1.30056	35373
1	49623.5	1.21193	1.287	1.73683	1.75707	1.34864	1.34005	8783
1	50159.5	1.31137	1.32778	1.70938	1.87268	1.18112	1.3944	20763
1	50505	1.19979	1.37153	1.85009	1.99321	1.21318	1.45699	19428
1	50702.5	1.17993	1.41291	1.63209	2.1168	1.32334	1.5242	43302
1	51048.5	1.37221	1.44932	1.75923	2.24141	1.48729	1.59244	26954
1	51205	1.41282	1.47812	2.05781	2.3649	1.32359	1.65977	20342
1	51400.5	1.47792	1.49887	2.72027	2.48502	1.69171	1.7258	4189
1	51583	1.39606	1.51305	2.32205	2.59954	2.01202	1.79057	39563
1	51720.5	1.5789	1.52154	2.89627	2.70628	2.13282	1.85406	31413
1	52017.5	1.62078	1.52547	2.80212	2.80318	1.63122	1.91688	41157
1	52244.5	1.81149	1.52605	4.36792	2.88845	1.39219	1.97797	4365
1	52405.5	1.69836	1.52269	4.1906	2.96061	1.224	2.03594	3476
1	52647.5	1.66637	1.51603	3.2788	3.01858	1.40393	2.09055	21562
1	53121.5	1.64575	1.50733	3.42508	3.06172	1.99418	2.14057	10916
1	53282.5	1.54786	1.49676	2.91105	3.08974	2.48774	2.18433	34267
1	53582.5	1.44971	1.48423	2.99273	3.1026	3.01846	2.22056	21874
1	53729.5	1.3869	1.46967	2.6449	3.10048	3.01335	2.24775	33336
1	53900.5	1.50297	1.453	2.8986	3.0837	3.35863	2.26543	40267
1	54086.5	1.31278	1.43472	2.67486	3.05273	2.32254	2.27436	32496
1	54251.5	1.38668	1.41587	2.84583	3.00824	2.32803	2.2754	34228
1	54456.5	1.41055	1.39728	3.4956	2.95103	2.36115	2.26951	3723
1	54602.5	1.46625	1.37967	2.90973	2.88213	2.57178	2.25758	12242
1	55045.5	1.10874	1.3633	2.69939	2.80279	2.28303	2.24029	21868
1	55296.5	1.11383	1.34803	2.69847	2.71436	2.14337	2.2184	12015
1	55784.5	1.11983	1.33397	2.0095	2.6183	2.25977	2.19272	25250
1	55982.5	1.13615	1.32118	2.53163	2.51611	2.72554	2.16396	3801
1	56260.5	1.32317	1.30973	2.26605	2.40913	1.88555	2.13305	11513
1	56403.5	1.36507	1.29998	2.30737	2.29862	1.65544	2.10094	5512
1	56610.5	1.31452	1.29201	2.08112	2.18574	1.928	2.06836	14780
1	57015	1.40727	1.2857	1.96491	2.0714	1.79679	2.03622	5620
1	57167.5	1.31622	1.28116	2.47808	1.95658	1.52129	2.00548	6589
1	57471.5	1.27144	1.27853	1.68769	1.84233	1.16987	1.97694	14540
1	57693.5	1.27358	1.2778	1.58415	1.72942	1.53688	1.95126	40919
1	57845	1.55763	1.27887	1.50518	1.61849	1.39704	1.92877	38672
1	58103	1.62721	1.28156	1.43914	1.51077	1.49816	1.90933	22518
1	58486	1.66117	1.28552	1.17156	1.4073	1.89585	1.8926	32142
1	58685.5	1.40401	1.29055	1.19851	1.30917	2.02068	1.87812	27395
1	58931.5	1.17095	1.29648	1.27559	1.21831	2.0945	1.86531	20946
1	59283	1.11034	1.30325	1.62741	1.13512	2.51529	1.85356	8659
1	59596.5	1.09387	1.31073	1.61445	1.05934	2.25941	1.84225	1438
1	59977.5	1.07741	1.31875	1.40087	0.993141	2.36216	1.83084	2628
1	60214.5	0.997772	1.32709	1.12331	0.93871	1.87523	1.81888	43427
1	60368.5	1.0008	1.33549	1.04779	0.897768	1.9635	1.80605	40025
1	60554.5	1.09867	1.34365	1.23096	0.87369	2.33148	1.79216	6156
1	60702	1.14774	1.35124	0.897172	0.867637	2.05476	1.77719	41336
1	61106.5	1.48274	1.35792	0.829752	0.876572	1.50251	1.76124	19315
1	61305.5	1.905	1.36331	0.583032	0.90247	1.33763	1.74456	43452
1	61534.5	1.73128	1.36715	0.40001	0.947743	1.55932	1.7276	34340
1	61780	1.50918	1.36927	0.717433	1.00764	1.32962	1.71101	37439
1	62025.5	1.20968	1.36968	0.905622	1.07961	1.40342	1.69562	23664
1	62251.5	1.60165	1.3685	0.595102	1.15923	1.86628	1.68245	22132
1	62408.5	1.40068	1.36585	1.01506	1.23644	2.08426	1.67257	2690
1	62595.5	1.4472	1.36186	1.03745	1.30964	2.24242	1.66707	41985
1	62748.5	1.32721	1.35665	1.0824	1.38709	1.99669	1.66701	29926
1	63022.5	1.3319	1.3504	1.6392	1.46729	1.71154	1.67328	10538
1	63198.5	1.44055	1.34338	1.58498	1.54962	1.88517	1.68675	6447
1	63592.5	1.3533	1.33599	1.62329	1.64282	1.88223	1.70824	8460
1	63915	1.29211	1.32868	1.70318	1.74575	1.54043	1.73823	16186
1	64051.5	1.18064	1.32201	1.35807	1.86165	1.29591	1.77722	27270
1	64234.5	1.21143	1.31663	1.69144	2.002	1.3074	1.82538	33014
1	64434.5	1.20529	1.31326	2.0452	2.16231	1.56521	1.88226	18683
1	64680.5	1.24254	1.3127	2.55936	2.32386	1.70292	1.94748	9578
1	64842.5	1.27142	1.31574	2.82582	2.47804	1.62088	2.02086	3586
1	65003	1.33424	1.3231	2.6631	2.61251	1.56024	2.10136	33744
1	65281.5	1.41175	1.33527	3.27323	2.7092	1.583	2.18767	32604
1	65476.5	2.03947	1.35251	3.26167	2.76707	1.9873	2.27879	39219
1	65826.5	1.73254	1.37489	4.28749	2.78075	2.56011	2.37156	27519
1	66019.5	1.39334	1.40231	3.40088	2.73852	3.03187	2.4643	9446
1	66334.5	1.2938	1.4346	2.31939	2.64412	2.52495	2.55781	20820
1	66535.5	1.18933	1.47145	2.69796	2.51318	3.23961	2.65027	37112
1	66771.5	1.351	1.51244	2.49646	2.35639	3.05363	2.7402	7258
1	66929	1.42158	1.55694	2.34566	2.18976	2.84219	2.82674	1222
1	67163	1.28514	1.60416	1.5983	2.02992	3.2138	2.9069	15222
1	67354.5	1.22596	1.6532	1.20043	1.8789	3.17081	2.97818	45110
1	67634.5	1.27736	1.703	1.09011	1.74087	3.66409	3.04464	21484
1	67844.5	1.16522	1.7524	1.4661	1.6229	2.85739	3.10515	11406
1	68054.5	1.29891	1.8001	1.95331	1.52595	2.82564	3.15209	4216
1	68320	1.7479	1.8447	1.65082	1.44725	4.32976	3.1866	5384
1	68489	1.93147	1.88477	1.22363	1.38568	4.09943	3.20575	35742
1	68699	2.11505	1.91896	1.22363	1.33616	3.45873	3.20893	11784
1	68889	3.01373	1.94618	1.22363	1.29452	2.71141	3.20403	29557
1	69064.5	2.75378	1.96558	1.22363	1.26414	2.73193	3.19361	14095
1	69225	2.37276	1.97662	0.796445	1.24802	2.73251	3.16994	8513
1	69372	1.88226	1.97898	0.745215	1.24865	2.65411	3.13419	27021
1	69544.5	1.94235	1.97255	0.918492	1.26965	2.29149	3.09719	27342
1	69711.5	2.5087	1.9574	1.21618	1.31091	1.76452	3.05571	4262
1	70016	2.01423	1.93382	1.51386	1.36741	2.14803	3.0159	20404
1	70252	1.91441	1.90232	1.52771	1.43911	2.57819	2.97779	38982
1	70438.5	1.89651	1.86364	1.49919	1.52574	2.76899	2.92758	16616
1	70593.5	1.87861	1.81864	2.13722	1.62012	3.58552	2.86406	5311
1	70775.5	1.91828	1.76832	1.63391	1.71923	5.03241	2.79519	21189
1	71031.5	1.96901	1.7138	2.09808	1.81771	3.82116	2.72128	39615
1	71315.5	1.48804	1.65633	2.09808	1.90206	2.84727	2.63499	14107
1	71494	1.4033	1.59731	2.56224	1.96921	2.73483	2.54126	235
1	71647.5	1.11509	1.53822	2.02263	2.02761	2.03845	2.43556	3846
1	71803.5	1.10126	1.48045	2.11127	2.07568	1.73583	2.32013	17113
1	71952	1.08744	1.42525	1.87524	2.11564	2.51248	2.20929	42871
1	72172.5	1.11317	1.37367	1.664	2.15929	2.21842	2.1044	32594
1	72508	1.13883	1.32654	1.83453	2.20215	2.36349	2.00337	15218
1	72686	1.19631	1.28452	1.77852	2.24652	2.57546	1.90698	14640
1	72886.5	1.07595	1.24815	1.7381	2.31294	1.60323	1.81879	19832
1	73282.5	1.21349	1.21779	2.73708	2.40526	1.12748	1.73803	3567
1	73461.5	1.20406	1.19366	2.93728	2.5127	1.0218	1.66799	1540
1	73688	1.36197	1.17577	3.13749	2.63365	0.989447	1.60887	1202
1	73840.5	1.31422	1.16405	2.81186	2.75309	1.09368	1.55631	23126
1	74026.5	1.32593	1.15832	2.88148	2.84999	1.05077	1.51121	17334
1	74208.5	1.11514	1.15837	2.71283	2.93038	1.23451	1.47378	19850
1	74351.5	1.17247	1.16393	2.76189	2.99062	1.1622	1.44453	35221
1	74631.5	1.26623	1.17465	3.59479	3.00633	1.32627	1.42417	24764
1	74774	1.35797	1.19004	3.32821	2.96544	1.42509	1.41224	28901
1	74960.5	1.41948	1.20961	3.90661	2.8682	1.64342	1.40858	26374
1	75179.5	1.3915	1.23283	2.98514	2.71758	2.18992	1.4126	19789
1	75428.5	1.27972	1.25926	2.60791	2.53551	2.23031	1.42297	19899
1	75706.5	1.2563	1.2885	1.80645	2.34486	1.80606	1.4392	42758
1	76033.5	1.23287	1.3202	1.81865	2.14533	1.76589	1.4615	28459
1	76252	1.26376	1.354	1.59182	1.94359	1.58914	1.48951	24730
1	76449	1.66804	1.38954	1.82985	1.76343	1.67416	1.52227	457
1	76683.5	1.48405	1.42643	1.39945	1.63418	1.43873	1.55964	9121
1	76894.5	1.35052	1.46433	1.29494	1.5753	1.65747	1.60059	19338
1	77065.5	1.38188	1.50289	1.19535	1.59262	1.54053	1.64464	43086
1	77386.5	1.75651	1.54174	1.55085	1.68036	1.36552	1.69205	7398
1	77642	1.35366	1.58046	2.01532	1.82679	1.52533	1.74188	17375
1	77915.5	1.42871	1.61855	2.12331	2.02958	1.78074	1.79316	12127
1	78087.5	1.4313	1.65549	1.81357	2.28621	1.77586	1.84481	33977
1	78452.5	1.47234	1.6907	2.1299	2.57959	1.62667	1.89573	27906
1	78753	1.50108	1.72365	2.4705	2.87315	2.32686	1.94516	19314
1	79012.5	1.44014	1.75379	3.04125	3.13958	1.60037	1.99238	12944
1	79180.5	1.56664	1.78057	3.29579	3.36187	1.19692	2.0368	6805
1	79366.5	1.83547	1.80346	4.10379	3.52342	1.66554	2.07803	39585
1	79699.5	2.20451	1.82195	4.29187	3.62352	2.15536	2.11544	36986
1	80045.5	2.2039	1.8356	4.31462	3.66009	2.00784	2.14828	25346
1	80202.5	2.07158	1.84411	3.99875	3.62665	1.84839	2.17596	19804
1	80412.5	2.1918	1.84727	3.91975	3.52863	1.90924	2.19806	41301
1	80719.5	1.9181	1.84497	3.2369	3.38715	2.55443	2.21403	35552
1	80895.5	1.84685	1.83724	3.10589	3.21728	2.83295	2.22353	44440
1	81091.5	1.95055	1.82417	3.46588	3.03433	3.15651	2.22621	22385
1	81303	1.78679	1.80599	2.23763	2.85598	3.14726	2.22171	43961
1	81743	1.92787	1.78304	2.2837	2.68435	2.92197	2.21017	878
1	81951	1.95242	1.75581	2.39415	2.5226	2.76548	2.19198	9284
1	82242.5	1.82422	1.72488	2.32699	2.37754	2.22897	2.16777	27663
1	82580	1.82919	1.69094	2.66379	2.25096	2.36695	2.13829	7606
1	82755.5	1.45965	1.65472	2.10037	2.14123	1.69405	2.10426	32352
1	82936.5	1.4102	1.617	2.16398	2.04811	1.70524	2.06646	19669
1	83142.5	1.28399	1.57853	1.79539	1.96778	1.32822	2.02561	40953
1	83305.5	1.39388	1.54004	1.76426	1.89692	1.50894	1.98243	21493
1	83467.5	1.38407	1.50221	1.43316	1.83792	1.40527	1.93765	44207
1	83767.5	1.37426	1.4656	2.15145	1.7922	1.34361	1.89198	5493
1	84145.5	1.42297	1.43068	1.89267	1.76089	1.37979	1.84602	4002
1	84457.5	1.35353	1.39783	1.64018	1.74449	1.57188	1.80036	40661
1	84766.5	1.43984	1.36731	1.8277	1.7411	1.76101	1.75559	2908
1	84907.5	1.18726	1.33928	1.52671	1.74926	1.93526	1.71236	37809
1	85145.5	1.15869	1.31383	1.31902	1.76813	1.80695	1.67132	29985
1	85412.5	1.16478	1.29096	1.49619	1.79508	1.80952	1.63311	39119
1	85740.5	1.1361	1.27058	1.41651	1.82948	2.17408	1.59817	32648
1	86078.5	1.06964	1.25252	1.85541	1.87088	1.72021	1.56678	13566
1	86217	1.23269	1.2365	1.99443	1.91559	1.80168	1.53904	13677
1	86396.5	1.67758	1.22217	1.95008	1.96043	1.71809	1.51494	15529
1	86679.5	1.31121	1.20914	1.8966	2.00274	1.68209	1.49442	29613
1	87075.5	1.34645	1.19704	1.9209	2.03875	1.7396	1.47737	39516
1	87224.5	1.31768	1.18554	1.98333	2.06662	1.36063	1.46365	26998
1	87429.5	1.42052	1.17441	1.91332	2.08694	1.50075	1.45314	35969
1	87700.5	1.13671	1.16352	2.85129	2.09537	1.30358	1.44573	20642
1	88005.5	1.20815	1.15283	2.82279	2.0865	1.28555	1.4414	23142
1	88154.5	1.13772	1.14239	2.62898	2.06338	1.0267	1.44019	17254
1	88363.5	1.16513	1.13236	2.59725	2.03005	1.19816	1.44216	24075
1	88618.5	1.1096	1.12295	1.81496	1.99366	1.07218	1.4473	38704
1	88832.5	1.08388	1.11441	2.10962	1.96566	1.31881	1.45543	35317
1	89134.5	1.09536	1.10705	1.69427	1.95103	1.68697	1.46618	42805
1	89304.5	1.06592	1.10118	1.82334	1.94993	1.65767	1.4791	44059
1	89447.5	1.07926	1.0971	2.38998	1.96779	1.60381	1.49366	1393
1	89595.5	1.1227	1.09516	2.12311	2.01107	1.57663	1.50934	37372
1	89852.5	1.06422	1.09574	1.93751	2.07329	1.69008	1.52561	42180
1	90115.5	1.08293	1.09924	2.17576	2.14645	1.80501	1.54194	6134
1	90408	1.15242	1.10603	2.03375	2.21962	1.81	1.55779	37578
1	90665.5	1.08382	1.11644	2.01881	2.27343	1.35664	1.57262	26492
1	90996	1.0434	1.13066	2.41115	2.286	1.10949	1.58594	6240
1	91232.5	1.07817	1.14873	2.43264	2.24676	1.1801	1.59729	7000
1	91564	1.12836	1.17055	1.9905	2.15371	1.34832	1.60621	11337
1	91738.5	1.16116	1.19585	2.05923	2.01036	1.1536	1.61216	12887
1	91987.5	1.0921	1.22424	1.63225	1.88704	1.23597	1.61458	29863
1	92271.5	1.18892	1.25524	1.70235	1.83879	2.19051	1.61293	32528
1	92464.5	1.32218	1.28825	1.57966	1.86344	1.99333	1.60679	41846
1	92659	1.46323	1.32262	1.78062	1.95376	2.28604	1.596	32257
1	92885	1.51778	1.35766	1.64788	2.02021	2.34268	1.58062	3032
1	93109	1.16067	1.39271	1.67581	2.02403	1.48434	1.56092	19003
1	93447.5	1.13994	1.4271	1.91223	2.03535	1.70603	1.53733	37131
1	93694.5	1.07711	1.46016	1.98373	2.16275	1.85561	1.51041	20294
1	94107.5	1.28515	1.49122	2.02771	2.53704	1.3087	1.4808	33323
1	94386.5	1.39388	1.51961	2.53348	3.16964	1.0755	1.44933	30430
1	94663.5	1.81391	1.54467	4.11086	3.96481	1.09355	1.41689	9531
1	95015.5	1.84383	1.56582	5.14117	4.7415	1.34967	1.38443	15716
1	95156.5	1.94043	1.58261	5.99672	5.32956	0.978128	1.35291	19913
1	95424	1.88929	1.59474	6.04542	5.68014	1.28836	1.32324	20001
1	95803.5	2.08847	1.60206	7.34581	5.8019	1.76062	1.29634	7361
1	96084.5	1.73077	1.60456	5.48557	5.76201	1.31331	1.27314	34127
1	96422.5	1.73734	1.60238	5.90022	5.61537	1.29872	1.25457	12705
1	96576.5	1.52388	1.59573	4.90944	5.37215	1.19975	1.24148	20030
1	96873.5	1.73858	1.58495	5.67349	5.03939	1.31846	1.23456	13933
1	97227	1.55957	1.57047	4.02629	4.64379	1.52073	1.23419	19134
1	97506.5	1.36088	1.55276	3.99351	4.23551	1.20433	1.24056	21696
1	97775.5	1.37094	1.53231	3.98495	3.85929	0.886546	1.25361	32006
1	98107.5	1.3713	1.50959	3.59727	3.5415	0.803355	1.27317	30082
1	98357.5	1.18317	1.48511	3.10686	3.27889	0.725121	1.29894	37031
1	98656.5	1.25948	1.45939	3.25621	3.06556	1.06895	1.33051	6508
1	98826.5	1.22894	1.43297	2.47275	2.90172	1.09085	1.36727	31556
1	99090.5	1.34178	1.40639	3.01318	2.79809	1.2044	1.40845	7445
1	99342.5	1.25619	1.38017	2.44142	2.75917	1.59567	1.45316	41410
1	99519.5	1.30531	1.35474	2.32526	2.76469	1.66746	1.50039	28376
1	99732.5	1.46074	1.33045	2.51377	2.79503	1.6269	1.54908	33897
1	99909.5	1.42352	1.30759	2.46102	2.83276	1.80714	1.59815	23494
1	100180	1.48811	1.28638	2.11036	2.87001	1.76455	1.64649	42451
1	100444	1.36176	1.26702	2.95415	2.90728	2.55743	1.69295	13669
1	100786	1.10046	1.24966	2.74377	2.94405	2.69878	1.73646	44134
1	101066	1.35164	1.23441	4.81794	2.97371	2.45875	1.77615	4044
1	101322	1.37695	1.22132	3.72042	2.98883	1.36777	1.81135	21971
1	101686	1.40226	1.21045	3.64526	2.9918	1.45027	1.84175	11613
1	101848	1.16388	1.20183	3.58557	2.98383	1.16448	1.86721	3946
1	101992	1.14032	1.19548	2.7751	2.96889	1.2298	1.88748	28917
1	102362	1.11326	1.19141	2.7782	2.95127	1.31634	1.90239	36621
1	102604	1.11363	1.1896	2.72935	2.92929	1.68557	1.91156	39657
1	102872	1.14957	1.18996	2.79751	2.90162	2.12293	1.91457	33035
1	103336	1.2525	1.19241	2.73673	2.86674	2.35183	1.91154	11446
1	103668	1.25614	1.19688	2.06804	2.82405	2.38768	1.90286	42471
1	103924	1.19612	1.20328	2.17492	2.77459	2.36292	1.88861	29811
1	104134	1.08866	1.21156	2.77055	2.72002	2.046	1.86902	6167
1	104530	1.18233	1.22166	2.23553	2.66123	2.01681	1.84451	39773
1	104822	1.14694	1.23347	2.10989	2.59817	1.7153	1.81506	35031
1	105048	1.24836	1.24682	2.54867	2.53125	1.93681	1.78234	6704
1	105230	1.20227	1.2615	2.40641	2.46096	1.47069	1.74868	39770
1	105480	1.20846	1.27723	2.48735	2.38923	1.34479	1.71352	22621
1	105650	1.34379	1.29371	3.29384	2.31833	1.19427	1.67565	8382
1	105814	1.39685	1.31059	2.96263	2.24861	1.25684	1.63369	23416
1	106110	1.44992	1.32752	2.72237	2.18073	1.54696	1.58562	3434
1	106338	1.27027	1.34413	2.28998	2.11487	1.67117	1.53101	36587
1	106531	1.50848	1.3601	1.95078	2.05117	1.29762	1.47218	1365
1	106920	1.31391	1.37513	1.84898	1.99093	1.64764	1.40657	18720
1	107176	1.24964	1.38897	1.61783	1.93532	1.53424	1.32958	28664
1	107315	1.35382	1.40138	1.84928	1.88537	1.49381	1.24628	9436
1	107466	1.30276	1.41217	1.65742	1.84176	1.36811	1.16306	26583
1	107606	1.31867	1.42112	1.61479	1.80473	1.22675	1.08865	31753
1	107768	1.41988	1.42804	1.86017	1.77431	1.02298	1.03583	6418
1	107977	1.53274	1.43279	1.57413	1.75049	1.03595	1.00985	21385
1	108115	1.5449	1.43527	1.68817	1.7333	1.15264	1.00811	12072
1	108320	1.77162	1.43548	1.89932	1.72246	1.42672	1.03657	7158
1	108485	1.61789	1.43349	1.72771	1.71749	1.45605	1.10778	30326
1	108646	1.51169	1.42947	1.62069	1.71748	1.28808	1.21286	37052
1	108816	1.36181	1.42369	1.33347	1.72138	1.08808	1.34279	34419
1	109086	1.36288	1.41642	1.08613	1.72843	1.22205	1.48797	30320
1	109388	1.30277	1.408	1.00802	1.73768	1.10628	1.60462	29035
1	109607	1.34511	1.39875	1.33535	1.74812	1.56716	1.67092	807
1	109950	1.45617	1.38894	1.85171	1.75868	1.18882	1.69044	7562
1	110234	1.38623	1.37882	1.98738	1.76794	1.65616	1.64378	8079
1	110436	1.38196	1.36859	2.07319	1.7747	2.11483	1.58144	26430
1	110680	1.40455	1.35841	1.76629	1.77803	1.74503	1.56951	22102
1	110866	1.45427	1.34838	2.13742	1.77705	1.91019	1.59849	30242
1	111020	1.20398	1.3386	2.74908	1.77128	1.3448	1.68335	1419
1	111322	1.15884	1.32916	2.14632	1.76037	1.50849	1.73512	42975
1	111475	1.12896	1.32011	2.01665	1.74376	1.54187	1.66294	25827
1	111691	1.07669	1.31152	1.79273	1.72155	1.35228	1.57892	43735
1	111838	1.27988	1.3034	2.26017	1.69455	1.50416	1.66178	6585
1	112030	1.15329	1.2957	2.06574	1.66336	1.43649	1.89768	2254
1	112276	1.13652	1.28835	1.73906	1.62888	1.51019	2.05635	15413
1	112510	1.23115	1.28123	1.56106	1.59278	2.15691	2.86592	19641
1	112662	1.35849	1.27421	1.28339	1.55476	4.97658	4.46011	13783
1	112818	1.30835	1.26719	1.28339	1.51621	8.0798	7.03667	36032
1	113116	1.25821	1.2601	1.00572	1.481	3.49988	3.67686	21159
1	113352	1.71073	1.25291	0.984862	1.45027	4.1562	3.96478	25765
1	113550	1.46068	1.24563	0.964004	1.42537	6.25741	5.76247	17461
1	113768	1.46068	1.23836	1.41652	1.40804	7.34933	7.67105	31032
1	113958	1.46068	1.23124	1.41652	1.39752	8.94959	8.21042	42786
1	114252	1.46068	1.22448	1.41652	1.39335	7.66195	6.63447	41698
1	114449	1.21063	1.21833	1.86904	1.40132	3.95428	4.31567	1256
1	114626	1.11348	1.21304	1.42785	1.42172	2.6487	2.95746	25937
1	114884	1.11963	1.20881	1.39779	1.44812	1.84959	2.43751	15852
1	115062	1.12579	1.20584	1.06215	1.48241	2.30471	2.24782	27766
1	115226	1.04564	1.2043	1.42416	1.52178	2.82108	2.30469	9415
1	115448	1.0599	1.20434	1.74554	1.56513	2.19234	2.29946	4417
1	115602	1.03159	1.20611	1.37359	1.61901	1.89959	2.15495	41256
1	115762	1.0978	1.20966	1.70825	1.68385	1.81789	2.00709	4025
1	116026	1.03856	1.21502	1.12787	1.74973	1.78442	1.87194	14291
1	116340	1.1459	1.22213	1.44882	1.81562	1.70741	1.78469	9366
1	116531	1.25746	1.23086	1.78622	1.88973	1.80634	1.74034	7552
1	116680	1.18181	1.24102	1.58036	1.96646	1.56174	1.68475	29666
1	116968	1.15697	1.2524	2.25264	2.04997	1.56665	1.60485	5049
1	117304	1.1828	1.2647	1.98927	2.13773	1.51924	1.52877	40068
1	117666	1.22891	1.27755	2.3246	2.21522	1.39733	1.47637	13178
1	117844	1.37896	1.29055	2.33195	2.28103	1.3316	1.44422	13603
1	118024	1.53917	1.30326	2.86966	2.33999	1.42542	1.42956	27351
1	118192	1.28411	1.31529	2.63574	2.38943	1.18535	1.42383	44951
1	118428	1.32737	1.32629	2.93288	2.41925	1.0858	1.42043	29267
1	118629	1.40109	1.33598	3.59678	2.43032	1.42162	1.42443	13040
1	118788	1.40502	1.34414	3.67525	2.41581	1.5524	1.43665	6945
1	119070	1.58266	1.35061	2.40211	2.37922	1.62014	1.44918	28843
1	119295	1.51958	1.35533	2.65997	2.33037	1.71492	1.45665	12868
1	119590	1.46821	1.35834	2.10155	2.267	1.61286	1.45591	31106
1	119890	1.48763	1.35982	1.48019	2.19511	1.75024	1.44467	41085
1	120088	1.36647	1.36005	1.50985	2.12074	1.71084	1.42667	39854
1	120302	1.37113	1.3594	1.61793	2.05516	1.68625	1.40554	32321
1	120527	1.31868	1.35828	1.54025	2.01014	1.6088	1.38292	26253
1	120700	1.29618	1.35717	1.47869	1.99197	1.32645	1.35952	34941
1	120966	1.31145	1.3566	1.97822	1.99892	1.61945	1.33513	9214
1	121104	1.40595	1.35716	2.00628	2.03717	1.42611	1.30973	14075
1	121272	1.29765	1.35945	2.60609	2.1128	0.893767	1.28458	6797
1	121489	1.2705	1.36405	1.89539	2.20906	0.839768	1.26166	41820
1	121813	1.27939	1.37146	2.04636	2.31765	0.948544	1.24136	36939
1	121985	1.38433	1.38206	2.66758	2.42639	1.06663	1.22364	12454
1	122266	1.3869	1.39618	2.73463	2.516	1.07781	1.20814	4333
1	122458	1.47537	1.41402	2.71498	2.57162	1.14658	1.19518	14632
1	122616	1.188	1.43566	2.44565	2.58519	1.07384	1.18586	43118
1	122986	1.43087	1.46107	2.49837	2.53488	1.25975	1.18158	28145
1	123186	1.54972	1.49003	2.72235	2.40133	1.1753	1.18433	40440
1	123566	1.45266	1.52215	2.40207	2.27059	1.13495	1.19361	30134
1	123776	1.51252	1.55695	1.9928	2.2067	1.18986	1.20797	24830
1	124064	1.43114	1.59379	2.4068	2.23398	1.30798	1.22844	36188
1	124212	1.54947	1.63197	2.26408	2.41374	1.22736	1.25561	42636
1	124382	1.61168	1.67068	2.24215	2.61422	1.5791	1.29176	36892
1	124672	1.5837	1.70904	2.26609	2.70241	1.23316	1.33955	21594
1	124868	1.7219	1.7461	2.44188	2.69042	1.44776	1.39687	41612
1	125050	1.86782	1.78091	3.11924	2.56453	1.32567	1.45981	12852
1	125478	1.74718	1.81255	2.53277	2.52529	1.44695	1.52957	19647
1	125724	1.79978	1.84017	2.9143	2.82842	1.44742	1.6075	23046
1	125946	1.74337	1.86303	2.90186	3.52658	1.71088	1.69051	23798
1	126252	2.14315	1.88053	4.12835	4.56981	2.23478	1.77815	19347
1	126554	1.94476	1.89216	4.63231	5.67174	1.83563	1.8587	39905
1	127062	2.32007	1.8976	8.53509	6.44208	2.72025	1.92231	10984
1	127350	2.11936	1.89668	7.16729	6.65836	2.49643	1.97538	38869
1	127538	1.94195	1.88942	7.93409	6.29933	1.81205	2.01918	11937
1	127810	1.89279	1.87602	5.21201	5.52893	1.83772	2.0696	44692
1	128072	2.07822	1.85684	3.70857	4.62387	1.61193	2.13996	36655
1	128226	1.87737	1.83237	2.98069	3.79026	1.53132	2.21492	31038
1	128390	1.82672	1.80327	3.05721	3.08759	1.87168	2.29862	13490
1	128528	1.95022	1.77029	2.59901	2.53907	1.99856	2.3664	36586
1	128736	1.89819	1.73432	2.57646	2.1048	1.93228	2.38373	31862
1	129072	1.71287	1.69635	2.27203	1.74501	2.70038	2.4105	21674
1	129392	1.27451	1.65744	1.20944	1.47707	1.93545	2.46473	29004
1	129547	1.37334	1.61862	0.945941	1.28584	2.20225	2.58649	14801
1	129727	1.31299	1.58093	0.803102	1.16195	2.5406	2.84272	17348
1	130034	1.30585	1.54535	0.614245	1.1033	3.70641	3.09261	21489
1	130185	1.51737	1.51275	1.01675	1.09044	3.86812	3.23993	18851
1	130353	1.57364	1.48394	1.01675	1.10743	6.76935	3.23481	29286
1	130572	1.62991	1.45956	1.41925	1.14975	2.91823	3.00292	39132
1	130756	1.49787	1.44015	1.72168	1.21561	1.86798	2.69008	38643
1	130938	1.43107	1.42607	2.01753	1.29963	2.28276	2.4219	3940
1	131192	1.35675	1.41754	1.58757	1.40377	2.01368	2.22254	22498
1	131368	1.18834	1.41465	1.52189	1.52478	1.84499	2.12526	43630
1	131674	1.30275	1.41733	1.60486	1.6574	1.58851	2.07669	7150
1	131949	1.47369	1.42544	1.69168	1.80238	2.03733	2.02336	5648
1	132148	1.33686	1.43869	1.43717	1.95833	1.95682	1.97627	45117
1	132358	1.46126	1.45675	1.61747	2.12315	2.04375	1.94651	5365
1	132576	1.38414	1.47918	1.73367	2.29347	1.92662	1.92415	40074
1	133008	1.37716	1.5055	1.74523	2.46457	1.87192	1.903	19912
1	133160	1.37051	1.5352	1.65195	2.6325	1.61206	1.87561	44379
1	133449	1.7387	1.56777	2.86161	2.79311	1.45687	1.83374	16629
1	133594	1.67305	1.60274	3.14562	2.9424	1.6415	1.79118	16703
1	133982	2.02765	1.63965	4.35575	3.07839	1.92976	1.7591	14346
1	134311	1.96986	1.67804	4.03158	3.20043	1.8768	1.73745	38020
1	134586	1.93744	1.7175	4.19207	3.30769	1.70806	1.72816	36250
1	134788	1.766	1.75766	3.90756	3.39944	1.72296	1.73292	36609
1	135154	1.66988	1.79818	3.65206	3.47474	1.82179	1.75406	18084
1	135454	1.783	1.83876	3.41997	3.53214	1.99593	1.79387	29429
1	135800	1.90087	1.8792	3.3668	3.57169	1.67627	1.85036	6164
1	135996	1.8387	1.91928	3.49268	3.59398	2.10803	1.91713	12196
1	136140	1.7679	1.95882	2.79447	3.5982	2.28241	1.99332	28880
1	136308	1.90827	1.99759	2.80746	3.58403	2.27448	2.07877	38567
1	136451	2.16998	2.03533	2.93771	3.55155	2.41906	2.16808	18523
1	136674	2.00557	2.07172	3.58928	3.5011	1.91397	2.2599	21981
1	136840	2.15989	2.10639	3.44445	3.43357	1.96229	2.34471	3999
1	137020	2.1471	2.13886	3.66693	3.35036	2.6353	2.41379	29546
1	137228	2.57516	2.16857	4.33519	3.25324	2.50833	2.47393	6028
1	137426	2.27577	2.19485	3.54335	3.14366	2.41005	2.53181	6058
1	137748	2.11002	2.21701	3.28139	3.02521	2.21472	2.5877	34863
1	137886	1.89543	2.23443	2.94694	2.90009	2.26754	2.64105	42740
1	138142	1.78802	2.24654	2.70902	2.76786	1.58326	2.6938	29815
1	138346	1.94689	2.2529	2.91377	2.63061	2.17473	2.74347	11521
1	138698	1.8819	2.25314	2.02369	2.49066	2.66437	2.80308	43076
1	138836	2.09178	2.24698	2.60293	2.3498	2.50177	2.8843	14733
1	139056	1.98779	2.23425	1.96078	2.21178	3.79606	2.97207	23610
1	139318	2.24646	2.21488	1.71772	2.08081	3.94338	3.05215	43745
1	139468	2.50392	2.18895	1.77157	1.95329	3.87294	3.11228	4948
1	139668	2.38836	2.15668	1.77157	1.82998	3.8211	3.14262	19155
1	140163	1.75617	2.11849	1.82542	1.72081	2.12781	3.14052	11685
1	141194	3.02508	2.07497	1.32525	1.62695	3.20085	3.10794	28463
1	141446	3.0977	2.02692	1.43935	1.55317	3.28258	3.03257	26250
1	141584	3.15744	1.97539	1.50281	1.50406	3.46985	2.90417	20682
1	141766	2.41867	1.92172	0.942542	1.47322	3.81471	2.73687	43920
1	142128	1.75008	1.8674	1.54408	1.45492	3.2252	2.54362	19503
1	142466	1.45665	1.81405	1.65621	1.45907	1.92833	2.34144	7183
1	142624	1.4049	1.76321	1.75964	1.48725	2.11949	2.14531	7211
1	143040	1.16856	1.71628	1.6365	1.52384	1.7746	1.95864	21809
1	143286	1.37724	1.67451	1.61102	1.56991	1.59797	1.78302	5616
1	143478	1.47552	1.63894	1.74979	1.61481	1.83237	1.62595	43619
1	143698	1.49751	1.61042	1.73293	1.64741	1.23551	1.49406	1158
1	143932	1.43393	1.58956	1.61539	1.68005	1.06878	1.38501	2531
1	144134	1.32627	1.57675	1.74892	1.72387	0.994712	1.29743	11103
1	144366	1.33102	1.57219	1.48444	1.77074	0.783603	1.22625	33839
1	144612	1.22148	1.57592	1.68691	1.82167	0.806118	1.16707	16609
1	144864	1.22181	1.5878	1.70694	1.8951	0.818225	1.12162	29201
1	145098	1.24862	1.6075	1.64529	1.98614	0.739469	1.09095	41893
1	145250	1.3278	1.63445	1.90731	2.10492	0.86333	1.07649	16862
1	145458	1.34252	1.66778	2.14317	2.26446	0.855623	1.07908	5653
1	145666	1.50102	1.70632	2.15431	2.44789	1.03903	1.09744	11327
1	146022	1.75198	1.74872	1.75343	2.6348	0.959581	1.12979	43129
1	146374	1.97406	1.79351	2.66088	2.81825	1.19704	1.17424	6505
1	146680	2.11547	1.83926	2.99984	2.98362	1.3999	1.22875	10017
1	146942	2.33813	1.88466	3.64271	3.10814	1.50358	1.2914	18081
1	147128	2.69106	1.92854	4.11219	3.19265	1.53495	1.36052	3426
1	147392	2.86325	1.96993	4.93795	3.2285	2.11145	1.43315	22659
1	147744	2.5004	2.0081	4.07239	3.20248	1.65035	1.50649	24980
1	147909	2.38714	2.04257	3.80691	3.12272	1.75209	1.57959	10827
1	148050	2.34424	2.07307	3.14747	3.00552	1.78849	1.65132	30399
1	148256	2.13042	2.09945	3.01024	2.86308	1.76127	1.72134	9972
1	148668	2.00384	2.12157	2.16225	2.71321	1.67949	1.78909	17020
1	149002	2.19643	2.13934	1.76655	2.57281	2.12387	1.85278	23206
1	149170	1.74288	2.15273	1.79784	2.44317	2.20698	1.91087	21842
1	149346	1.9092	2.16187	1.99863	2.32778	2.2604	1.96195	9405
1	149600	1.63168	2.16706	1.59179	2.23324	1.81615	2.00502	35493
1	149742	2.02228	2.16876	2.11941	2.16066	1.89499	2.03981	5507
1	149934	1.89494	2.16753	2.07593	2.10612	1.86915	2.06633	7623
1	150188	1.7746	2.16399	2.11778	2.06531	1.70682	2.08471	4560
1	150370	1.74338	2.15874	1.58075	2.03176	1.55479	2.09523	18029
1	150644	1.81045	2.15233	2.14672	2.00158	1.58612	2.09824	18906
1	150784	1.93324	2.14522	2.11077	1.97575	1.76536	2.0941	13650
1	150994	1.83615	2.13775	1.69256	1.95612	1.70526	2.0835	31043
1	151149	2.1215	2.13007	1.88154	1.94406	1.65823	2.06707	3911
1	151394	2.56301	2.12216	2.34282	1.93879	2.5484	2.04504	14138
1	151576	3.53216	2.11391	2.10082	1.93932	4.57391	2.01776	12309
1	151794	2.58043	2.10523	1.85881	1.9447	2.80855	1.98562	33852
1	152230	2.41225	2.09614	1.91162	1.95344	1.85788	1.94936	28740
1	152396	2.08257	2.08679	2.26858	1.96386	1.60421	1.91025	4865
1	152576	1.93095	2.07734	2.39937	1.97515	1.18943	1.8696	9076
1	153030	1.94013	2.068	2.40744	1.9859	1.70915	1.82871	6702
1	153438	1.99472	2.05889	1.74987	1.99482	1.54545	1.7887	20837
1	153672	1.8895	2.05013	1.95842	2.00077	1.43074	1.75053	37086
1	153912	1.90669	2.04183	1.97498	2.00336	1.5353	1.71509	21161
1	154268	1.85365	2.0341	1.96577	2.0043	1.59275	1.68322	32179
1	154560	1.88377	2.027	2.27652	2.00578	1.62689	1.65568	10603
1	154708	1.90348	2.02061	1.71251	2.00963	1.45001	1.63315	22508
1	154985	2.20372	2.01495	1.87081	2.01722	1.87968	1.61623	19807
1	155181	1.90379	2.0101	2.06559	2.02962	2.07633	1.60548	24600
1	155322	1.86062	2.00621	1.8283	2.04535	1.54578	1.60149	28121
1	155510	1.83103	2.00348	1.70782	2.0652	1.42661	1.60492	27287
1	155842	1.86931	2.00208	2.00616	2.09104	1.75064	1.61624	15587
1	155988	2.07135	2.00207	2.24617	2.11798	1.60545	1.63562	13032
1	156262	1.99182	2.00332	2.17616	2.14333	1.37237	1.66281	31506
1	156444	2.17624	2.00554	2.25062	2.16413	2.02059	1.69711	29469
1	156640	2.39087	2.00831	2.47266	2.17494	1.49376	1.73751	13564
1	157000	2.23815	2.01114	2.5789	2.1717	1.71319	1.7829	29792
1	157250	1.99874	2.01347	2.4884	2.15547	1.81248	1.83204	15251
1	157436	1.70679	2.0147	1.70832	2.12801	1.42166	1.88362	42677
1	157796	1.90212	2.01421	1.65558	2.08952	1.7443	1.93631	36079
1	157974	1.89001	2.01141	1.67105	2.05404	1.78819	1.98874	34841
1	158216	1.88172	2.00578	1.8188	2.0284	2.00918	2.03961	14245
1	158354	1.76905	1.9969	2.19854	2.01411	1.88116	2.08769	2460
1	158626	2.15464	1.9845	1.96773	2.01989	1.99119	2.13183	28419
1	158996	1.81281	1.9684	1.63702	2.05367	2.20882	2.17091	37541
1	159158	1.76943	1.94849	1.78492	2.11785	2.11291	2.20378	6734
1	159528	1.7633	1.92478	1.85816	2.20881	2.71581	2.22935	15307
1	159798	2.33911	1.89738	3.13428	2.32166	2.55535	2.2467	2162
1	160034	1.97044	1.86657	2.86366	2.43103	2.95932	2.2552	10699
1	160222	1.94183	1.83282	2.76907	2.52424	2.25665	2.25463	32591
1	166170	2.10611	1.79679	2.59685	2.60628	2.51237	2.24521	15014
1	166436	2.2704	1.75929	2.42464	2.66735	2.76809	2.22757	36612
1	166630	2.21209	1.72128	3.3717	2.69515	2.36954	2.20263	8359
1	166784	1.83648	1.68386	2.90382	2.67934	2.00763	2.17154	20202
1	166963	1.70963	1.64817	2.67339	2.61578	2.33761	2.13563	23311
1	167168	1.66322	1.6154	2.78687	2.51246	2.21549	2.09628	10490
1	167404	1.52808	1.58666	2.50286	2.3816	2.28338	2.05492	37703
1	167739	1.32112	1.56299	1.65607	2.22723	1.92694	2.01291	42715
1	168030	1.34689	1.54524	1.69037	2.03713	1.79414	1.97149	21519
1	168188	1.35389	1.53405	1.87881	1.80536	1.78416	1.93181	34830
1	168362	1.31428	1.52982	1.86536	1.61549	1.82993	1.89494	29467
1	168650	1.26416	1.53269	1.76061	1.53574	1.80352	1.86188	21877
1	169056	1.29811	1.54261	1.75675	1.58883	1.38303	1.83358	19769
1	169306	1.36997	1.55929	1.70635	1.81063	1.51483	1.81089	32311
1	169494	1.38561	1.5823	1.889	2.04764	1.27313	1.79446	36510
1	169800	1.24604	1.611	1.71689	2.19388	1.19189	1.78465	39385
1	170146	1.23629	1.64458	1.97731	2.27713	1.13943	1.7814	38812
1	170290	1.36057	1.68205	1.69966	2.28024	1.32589	1.78426	44329
1	170554	1.57239	1.72227	2.66211	2.41743	1.70621	1.79244	13946
1	170746	1.6056	1.76393	2.62916	2.84711	1.80498	1.80484	44656
1	171078	1.81793	1.80569	3.59151	3.58375	2.09698	1.82023	28380
1	171350	2.08578	1.84616	4.69252	4.64752	2.43994	1.8373	11476
1	171504	1.96592	1.88399	4.54456	5.77575	2.56665	1.85468	42154
1	171708	2.68033	1.91791	7.20596	6.719	2.5134	1.87113	9177
1	171874	2.81869	1.9468	8.28116	7.24179	1.88462	1.88557	7475
1	172108	2.71996	1.96978	7.4978	7.15852	2.04949	1.89696	8618
1	172370	2.25092	1.98626	7.63146	6.59707	2.06808	1.90447	14843
1	172740	2.23549	1.99598	6.56539	5.71863	1.67011	1.90747	6663
1	172942	1.83216	1.99893	3.72301	4.80037	1.53445	1.90533	44026
1	173282	1.93401	1.99534	3.51041	4.09617	1.83119	1.89762	31789
1	173494	2.05245	1.98556	3.18491	3.63808	2.29081	1.8841	24581
1	173648	1.78936	1.97009	3.8067	3.41384	2.47301	1.86435	14934
1	173945	1.69838	1.94959	3.17429	3.35017	1.85688	1.83818	40779
1	174212	1.62136	1.92482	3.66207	3.34015	1.69317	1.8061	18786
1	174380	1.67162	1.89669	3.09829	3.33786	1.70203	1.7689	43573
1	174777	1.64331	1.86613	2.81498	3.40214	1.74854	1.72749	41851
1	174942	1.76858	1.83414	3.0738	3.53198	1.97929	1.68353	13872
1	175127	1.72227	1.80171	3.53392	3.7459	1.41284	1.63755	43313
1	175366	1.87374	1.76985	4.06541	4.09093	1.17735	1.58995	22539
1	175546	1.78461	1.73953	4.80474	4.40813	0.938246	1.54348	8571
1	175978	1.89719	1.71163	5.55143	4.60548	0.933918	1.50079	32502
1	176436	1.56359	1.68688	6.27063	4.6466	1.42029	1.46434	16515
1	176630	1.43271	1.66575	4.96158	4.47579	2.14943	1.43656	33802
1	177142	1.70324	1.6484	3.27249	4.23498	1.79987	1.41894	8668
1	177314	1.54274	1.63481	3.35072	4.03756	1.93488	1.41051	20072
1	177570	1.70971	1.62479	3.84745	3.90513	1.72584	1.41336	6207
1	177748	1.48901	1.61796	3.38249	3.86236	1.37946	1.43002	44702
1	177940	1.45132	1.61398	3.73881	3.85474	1.19585	1.45526	33053
1	178279	1.46388	1.61242	3.95471	3.8493	1.24518	1.4852	7980
1	178496	1.62069	1.61256	3.52152	3.86039	1.40667	1.51482	36457
1	178648	1.52735	1.61373	3.15995	3.88518	1.3973	1.5386	34774
1	178798	1.54463	1.61525	3.75361	3.91047	1.38793	1.55522	23561
1	179187	1.51316	1.6163	4.46355	3.91569	1.13173	1.56789	11828
1	179484	1.75978	1.61663	4.02667	3.88329	1.1485	1.57687	25238
1	179632	1.75812	1.6161	4.1061	3.80796	1.25216	1.58162	13632
1	179788	1.67464	1.61361	3.62056	3.70486	1.09771	1.5952	1116
1	180072	1.62067	1.60826	4.00557	3.56749	1.97105	1.62383	7769
1	180242	2.61719	1.59977	3.97356	3.38622	1.47083	1.67245	2228
1	180565	1.60381	1.58727	3.49269	3.16417	1.9496	1.74556	38828
1	180704	1.52244	1.57178	3.85564	2.90357	2.00532	1.83853	14805
1	180951	1.57517	1.55515	2.09202	2.63528	1.9283	1.94276	38646
1	181096	1.4505	1.53493	1.82442	2.38625	1.85128	2.04931	6427
1	181350	1.57362	1.50909	1.52493	2.16808	2.25252	2.14699	25225
1	181526	1.32231	1.47874	1.66592	1.98606	2.77489	2.21077	33372
1	181708	1.20252	1.44411	1.85	1.85131	2.39687	2.23205	26883
1	182021	1.19207	1.40739	1.87265	1.76767	3.64118	2.20928	16263
1	182327	1.15636	1.37363	1.88354	1.73662	2.54058	2.14397	38887
1	182470	1.40522	1.33926	1.75135	1.76686	2.02215	2.04784	31646
1	182620	1.43923	1.29886	1.64694	1.83607	1.97722	1.92914	19918
1	183020	1.47324	1.26175	1.54252	1.92603	1.93228	1.79696	38532
1	183556	1.33455	1.2351	1.7579	2.02908	1.60737	1.67038	33095
1	183882	1.19585	1.22132	1.97328	2.1334	1.28245	1.57861	36704
1	184040	1.28825	1.22709	2.49348	2.22902	1.38982	1.52285	1600
1	184240	1.19999	1.24619	1.89536	2.31606	1.22867	1.49683	41752
1	184470	1.41264	1.26516	2.02451	2.39716	1.34283	1.4953	13912
1	184980	1.21452	1.29245	2.43191	2.46131	1.39264	1.4882	9411
1	185314	1.32461	1.33873	2.50647	2.51553	1.31228	1.46384	386
1	185512	1.48992	1.3883	2.33533	2.56042	1.20906	1.4426	3151
1	185684	1.37097	1.43256	2.24401	2.58587	1.23174	1.40493	11478
1	185932	1.46519	1.4653	2.55336	2.59505	1.03959	1.3746	14408
1	186186	1.58298	1.47024	3.9363	2.59314	1.59467	1.41736	3260
1	186500	1.49695	1.4611	3.29569	2.57611	1.382	1.48118	3573
1	186702	1.38759	1.46441	3.58569	2.53345	1.60035	1.55849	20688
1	186916	1.36856	1.4745	3.06184	2.46726	1.52523	1.62666	26577
1	187282	1.39615	1.48584	2.55557	2.373	2.19119	1.61181	37468
1	187426	1.1648	1.51852	2.17995	2.25343	1.59088	1.64078	41516
1	187784	1.20985	1.57688	1.80433	2.1244	1.23587	1.8197	26188
1	187946	1.2341	1.66808	2.1545	1.98749	1.32902	2.1819	7680
1	188358	1.24351	1.81209	1.59549	1.84035	1.63992	2.75767	24497
1	189767	1.53172	1.99155	1.30139	1.69034	3.32335	3.39728	18526
1	189960	1.40475	2.17287	1.17479	1.54872	6.27319	3.96027	31365
1	190104	2.9875	2.3488	1.17479	1.42182	4.68261	4.40252	7128
1	190435	2.9875	2.50723	1.17479	1.31735	4.75731	4.68775	6618
1	190584	2.9875	2.62492	1.17479	1.23925	4.75731	4.85109	31294
1	190852	2.9875	2.70004	1.17479	1.18251	4.75731	4.92243	15743
1	191184	4.57025	2.72567	1.17479	1.14832	4.75731	4.89312	10301
1	191494	2.9467	2.68585	1.17479	1.14068	4.75731	4.77177	10412
1	191715	2.9467	2.58919	1.17479	1.15005	4.75731	4.57428	18335
1	191862	2.9467	2.45709	1.17479	1.16751	4.75731	4.31959	12462
1	192023	2.9467	2.30143	1.17479	1.18766	4.75731	4.0335	12848
1	192266	1.32316	2.14078	1.17479	1.20765	4.832	3.73744	25777
1	192412	1.27279	1.99219	1.17479	1.22265	2.71567	3.44311	26076
1	192576	1.16554	1.85612	1.04819	1.23191	2.08368	3.16081	5646
1	192850	1.66254	1.73596	0.838196	1.23803	2.78568	2.89765	30057
1	193244	1.9129	1.63787	0.665309	1.23961	2.88718	2.65704	44571
1	193640	1.23617	1.5629	1.45226	1.25264	2.05918	2.44114	12545
1	193840	1.21111	1.50798	1.17516	1.29369	2.08309	2.25101	44983
1	194046	1.37431	1.46899	1.66387	1.37058	1.85399	2.08369	15215
1	194308	1.19076	1.43876	1.82032	1.48548	2.06155	1.93579	31512
1	194538	1.40033	1.41337	1.8601	1.64817	1.60714	1.8042	29127
1	194696	1.20088	1.39432	1.80794	1.86273	1.38412	1.68804	23509
1	195036	1.26	1.38298	2.31282	2.123	1.86805	1.58963	10875
1	195184	1.16689	1.38114	1.84025	2.42664	1.90984	1.50913	41241
1	195659	1.20396	1.38756	2.13547	2.75446	1.21729	1.44685	38095
1	195840	1.17484	1.39976	2.51698	3.08137	1.40287	1.40217	21795
1	196037	1.79122	1.4166	3.38611	3.38798	1.29893	1.37356	19823
1	196204	1.53001	1.43631	3.49274	3.6603	1.18129	1.35977	25332
1	196592	1.78153	1.45675	4.1355	3.87297	1.38959	1.35861	43938
1	196784	1.83399	1.47693	4.32573	4.00891	1.37628	1.36714	37065
1	196950	1.91344	1.49528	5.30221	4.06551	1.36297	1.38314	17639
1	197146	1.75785	1.50985	5.22925	4.03919	1.46214	1.40502	32746
1	197284	1.55578	1.51978	5.00444	3.93672	1.70231	1.43083	22009
1	197462	1.54507	1.52511	4.35452	3.77215	1.39108	1.45893	24111
1	197760	1.53436	1.52615	3.70459	3.5636	1.07985	1.48852	32904
1	198030	1.40216	1.52391	2.94308	3.32647	1.20547	1.51886	18582
1	198445	1.61747	1.51883	1.7281	3.08525	1.46279	1.54974	40387
1	198648	1.58049	1.51036	2.07896	2.85857	1.9229	1.58063	8168
1	198788	1.54351	1.49813	2.42981	2.65193	2.383	1.61005	6544
1	198929	1.30972	1.4818	1.99944	2.47066	1.78716	1.63717	5870
1	199174	1.30972	1.4618	1.99944	2.31808	1.78716	1.66147	36171
1	199340	1.30972	1.439	1.99944	2.19485	1.78716	1.68287	38500
1	199604	1.30972	1.41416	1.99944	2.09616	1.78716	1.7017	44889
1	199758	1.30972	1.38832	1.99944	2.0181	1.78716	1.71845	30279
1	200116	1.30972	1.36275	1.99944	1.95442	1.78716	1.73394	8634
1	200382	1.30972	1.33844	1.99944	1.90066	1.78716	1.74923	34288
1	200544	1.30972	1.31644	1.99944	1.85832	1.78716	1.76532	36323
1	200912	1.30972	1.29779	1.99944	1.82871	1.78716	1.78293	14830
1	201072	1.30972	1.28312	1.99944	1.81169	1.78716	1.80274	37424
1	201266	1.30972	1.2728	1.99944	1.80607	1.78716	1.82521	23440
1	201404	1.30972	1.26708	1.99944	1.8111	1.78716	1.85051	32894
1	201626	1.30972	1.26598	1.99944	1.82576	1.78716	1.87873	32976
1	201796	1.30972	1.26954	1.99944	1.84773	1.78716	1.90981	31632
1	202038	1.30972	1.27785	1.99944	1.87481	1.78716	1.94359	13469
1	202208	1.30972	1.29088	1.99944	1.90493	1.78716	1.97998	24773
1	202422	1.30972	1.30849	1.99944	1.93592	1.78716	2.01861	19079
1	202754	1.30972	1.33031	1.99944	1.96593	1.78716	2.05882	43588
1	202970	1.07592	1.35574	1.56906	1.99352	1.19132	2.09965	30749
1	203216	1.47621	1.38395	1.69963	2.01824	1.50652	2.13982	28753
1	203432	1.54605	1.41378	1.96952	2.03929	2.1073	2.17776	26496
1	203952	1.34126	1.44385	1.97059	2.05629	2.58932	2.21163	27397
1	204188	1.34126	1.47274	1.97059	2.06849	2.58932	2.23952	42795
1	206295	1.34126	1.49897	1.97059	2.07399	2.58932	2.25953	1183
1	206572	1.34126	1.52115	1.97166	2.07106	3.07133	2.27001	1265
1	206986	1.34126	1.53798	1.89728	2.05849	2.26239	2.26954	15278
1	207658	1.13646	1.5483	1.82291	2.03551	2.26239	2.25702	9072
1	222996	1.42134	1.55108	1.17456	2.00153	1.45344	2.23165	16374
1	225082	1.42134	1.54544	2.07221	1.95624	2.2058	2.19288	7782
1	226874	1.42134	1.53069	2.07221	1.89983	2.2058	2.14041	16803
1	227184	1.42134	1.50632	2.07221	1.83265	2.2058	2.07422	15526
1	227326	1.42134	1.47198	2.07221	1.75526	2.2058	1.99453	30731
1	227462	1.42134	1.42747	2.07221	1.66836	2.2058	1.90184	32778
1	227954	1.70621	1.37283	2.07221	1.57281	2.2058	1.79699	24217
1	228844	3.5435	1.3083	2.96987	1.46956	2.95817	1.68114	17650
1	229176	2.34428	1.23451	2.07733	1.35961	2.44718	1.55583	9690
1	229338	1.17214	1.15246	1.03866	1.24429	1.22359	1.42299	470
1	229556	1.17214	1.0635	1.03866	1.12504	1.22359	1.28487	35569
1	229832	1.17214	0.96916	1.03866	1.00351	1.22359	1.1439	6548
1	230086	1.17214	0.871112	1.03866	0.881654	1.22359	1.00252	8256
2	5861.5	0.890351	0.761248	0.76607	0.759344	1.352	1.01833	39215
2	6595.5	0.890351	0.850051	0.76607	0.859644	1.352	1.11604	21296
2	8304.5	1.7807	0.935738	1.53214	0.95859	2.70399	1.20656	28174
2	8647	1.41638	1.01682	1.55334	1.05447	2.2886	1.28826	11109
2	8831.5	1.28525	1.09196	1.52007	1.14569	1.909	1.35986	37845
2	9086.5	1.50955	1.16003	1.60463	1.23087	1.76086	1.42047	42710
2	9554.5	1.73385	1.22008	1.68919	1.3088	1.61271	1.46947	39157
2	9819.5	1.85862	1.2714	1.74212	1.37852	2.03379	1.50659	466
2	10016.5	1.60072	1.31354	1.55405	1.43929	2.02755	1.53183	21788
2	10184.5	1.63022	1.34633	1.7562	1.49058	2.02376	1.54561	5119
2	10421	1.40403	1.36985	1.35313	1.5321	1.7782	1.54871	19556
2	10860.5	1.27701	1.38445	1.4534	1.56381	1.60346	1.54225	33893
2	11200.5	1.23988	1.39063	1.58406	1.58582	1.483	1.52761	19935
2	11617	1.16732	1.38905	1.53533	1.59847	1.00277	1.50636	15226
2	11799.5	1.18194	1.38055	1.7643	1.60227	1.00042	1.4802	2791
2	11963.5	1.10667	1.36609	1.7042	1.59797	0.883865	1.45086	2918
2	12142.5	1.1651	1.3468	1.52192	1.58653	1.03294	1.42015	17531
2	12459.5	1.24009	1.32387	1.77952	1.5691	1.07248	1.38978	2410
2	12671.5	1.32044	1.29849	1.55132	1.54694	1.20225	1.36133	32829
2	13090.5	1.17699	1.27182	1.19579	1.52138	1.14922	1.33613	32061
2	13260.5	1.18312	1.24493	1.19497	1.49373	1.45282	1.31523	21104
2	13558.5	1.13539	1.21878	1.20856	1.46516	1.21969	1.29945	36282
2	13849.5	1.13895	1.19422	1.615	1.43676	1.16259	1.28939	7080
2	14076	1.14251	1.17194	1.17304	1.40945	0.905145	1.28541	21872
2	14248.5	1.16865	1.15239	1.15639	1.38401	0.927188	1.28764	31507
2	14579	1.04459	1.13586	1.10396	1.36109	1.20337	1.29596	38757
2	14773.5	0.978075	1.12242	1.28869	1.34121	1.27553	1.30994	14928
2	14940.5	1.09197	1.11203	1.42802	1.32472	1.51949	1.32892	8955
2	15240.5	0.985457	1.10455	1.11931	1.31192	1.2119	1.35212	23459
2	15412.5	1.19385	1.09974	1.65603	1.30301	1.74721	1.37861	3818
2	15662.5	1.03598	1.09729	1.2929	1.29806	1.94326	1.40739	38443
2	15843.5	1.05473	1.09682	1.48103	1.29703	1.8486	1.43754	37193
2	16076	1.19257	1.09791	1.28663	1.29972	1.79627	1.46816	17609
2	16383.5	1.14192	1.10013	1.44416	1.3058	1.56488	1.49836	6446
2	16625.5	1.2004	1.10306	1.32575	1.31484	1.68666	1.52743	18223
2	16824	1.21339	1.10634	1.36199	1.32632	1.62063	1.55467	8404
2	17094	1.19665	1.10958	1.36637	1.33971	1.45301	1.57931	25783
2	17532.5	1.27798	1.11244	1.68411	1.35448	1.3812	1.60114	5689
2	17716.5	1.28117	1.11465	1.41976	1.37016	1.21048	1.62016	19879
2	18007.5	1.18728	1.11603	1.0789	1.38632	1.58908	1.63599	20247
2	18170.5	1.20103	1.11652	1.1085	1.40256	1.40727	1.6486	15559
2	18564.5	1.06572	1.11618	1.26289	1.41856	1.81681	1.65814	24787
2	19037.5	0.964312	1.11514	1.32816	1.43399	1.76343	1.66398	22892
2	19237	1.01811	1.11364	1.1981	1.44857	1.86931	1.66704	38940
2	19566.5	1.16604	1.11191	1.78165	1.46204	1.8322	1.66883	2825
2	19898.5	1.04881	1.11027	1.4314	1.4741	1.54348	1.66832	16076
2	20115.5	1.15171	1.10909	1.92183	1.48447	1.89909	1.66459	7544
2	20308.5	1.05349	1.10873	1.48791	1.49291	1.40154	1.65733	27400
2	20490	1.08287	1.10951	1.64393	1.49921	1.31101	1.64452	26894
2	20657.5	1.10222	1.11172	1.42533	1.50327	1.5634	1.62607	24133
2	20820	1.1825	1.11559	1.66313	1.50504	1.58455	1.6058	26285
2	21096.5	1.21255	1.12135	1.49497	1.5045	1.7995	1.58239	4777
2	21291	1.13223	1.12924	1.53227	1.50168	1.71673	1.55413	2947
2	21544.5	1.04975	1.13949	1.41184	1.49663	1.29482	1.52648	32438
2	21853.5	0.94092	1.15232	1.12597	1.48941	1.38478	1.50237	44018
2	22047.5	1.05729	1.16789	1.70106	1.48008	1.1529	1.48504	1213
2	22500.5	1.0442	1.18629	1.32958	1.4687	1.5316	1.48277	8766
2	22780.5	1.21475	1.20754	1.57608	1.45536	1.86787	1.49671	2321
2	22990.5	1.14897	1.23167	1.15843	1.44016	1.62279	1.51844	6296
2	23309.5	1.28863	1.25861	1.43794	1.4232	1.85453	1.55008	13538
2	23529.5	1.40352	1.28823	1.57968	1.40464	1.68479	1.59211	5065
2	23803	1.52919	1.32027	1.57983	1.38472	2.26037	1.63426	5736
2	24147	1.8259	1.35439	1.07294	1.36375	1.71776	1.67453	41442
2	24336	1.69002	1.39019	1.54818	1.34211	2.10836	1.70854	7645
2	24628.5	1.46817	1.4273	1.32469	1.32017	1.52857	1.72469	40402
2	24858.5	1.26822	1.46534	1.68372	1.29828	0.93465	1.72134	10098
2	25100.5	1.34891	1.50389	1.06769	1.27675	1.60721	1.71098	31689
2	25445.5	1.2772	1.54251	1.09254	1.25595	1.41037	1.69369	17909
2	25692	1.43574	1.58069	1.22	1.23618	1.64214	1.67401	24424
2	25933.5	1.32751	1.61786	1.22365	1.21777	1.83663	1.66633	33291
2	26220.5	1.2861	1.65347	0.957457	1.20099	1.465	1.67262	34576
2	26657.5	1.47659	1.68694	1.41558	1.18611	1.68096	1.70005	14851
2	26919	1.52423	1.71767	1.18345	1.17336	1.40585	1.75987	43746
2	27251.5	1.61753	1.74503	1.3691	1.16297	1.49912	1.85947	9823
2	27643.5	2.05716	1.76838	1.30013	1.15517	1.92427	1.99216	16349
2	27818.5	2.34984	1.78708	0.876983	1.15012	1.82385	2.15573	26400
2	28123	2.29413	1.80063	0.815666	1.14795	2.2639	2.34243	36647
2	28341.5	1.90361	1.80865	1.1627	1.14863	2.31182	2.53761	29497
2	28562.5	1.85895	1.8109	1.33396	1.152	2.82253	2.7347	36514
2	28738.5	2.05134	1.80722	1.34748	1.15777	3.69525	2.91829	15202
2	29092.5	2.00142	1.79755	0.970774	1.16561	3.4046	3.07438	34245
2	29629.5	1.48403	1.78189	1.03032	1.17518	3.03338	3.18255	29968
2	35596.5	1.51502	1.76042	1.1023	1.1861	3.03338	3.23186	28540
2	35817.5	1.546	1.73342	1.17427	1.19792	2.66217	3.21985	26917
2	36239	1.48254	1.70129	1.21964	1.21021	3.07105	3.14746	14630
2	36502.5	1.51389	1.66454	1.23455	1.22251	5.86238	3.02027	24280
2	36712.5	1.54523	1.62376	1.18881	1.23443	3.29103	2.84412	13836
2	36957.5	1.85674	1.57961	1.14307	1.2456	2.28996	2.63449	16324
2	37189	1.7923	1.53289	0.996406	1.25564	2.25531	2.40391	16196
2	37426	1.88424	1.4845	1.50407	1.26419	2.25006	2.17403	136
2	37741	1.51612	1.43543	1.05962	1.27089	1.79162	1.9628	14201
2	37946	1.38435	1.38671	1.38205	1.27542	1.67407	1.77531	38296
2	38182.5	1.50763	1.33933	1.49755	1.27753	1.48583	1.6165	7307
2	38572.5	1.19564	1.29421	1.79875	1.27716	1.10609	1.4894	7703
2	38792.5	1.17985	1.25219	1.50362	1.27439	0.962228	1.39442	18346
2	38993.5	1.16406	1.21405	1.20848	1.26946	0.818368	1.32743	20941
2	39229	1.05478	1.18047	1.22509	1.26267	0.70882	1.28558	22184
2	39593.5	1.04034	1.15201	1.59428	1.25439	0.739123	1.26276	1942
2	40016.5	1.0016	1.12905	1.00436	1.24502	0.997276	1.25339	6737
2	40213.5	0.862624	1.11179	1.23105	1.23505	1.13065	1.25818	9028
2	40449.5	0.832501	1.10032	1.08229	1.22497	0.981541	1.27688	26340
2	40689.5	0.900773	1.09459	1.13203	1.21525	1.55031	1.30853	29110
2	40880.5	0.956551	1.09448	1.18176	1.20634	1.74454	1.35354	28703
2	41322.5	1.34518	1.09972	1.50465	1.19861	1.93876	1.41086	10346
2	41486	1.17199	1.10991	1.08714	1.19243	1.77578	1.47663	36284
2	41651.5	1.13984	1.12451	0.935421	1.1882	2.17085	1.55003	34767
2	42013.5	1.17914	1.14291	1.11843	1.18632	2.17782	1.62592	24563
2	42296	1.07259	1.16439	1.09552	1.18714	1.87049	1.69751	14169
2	42477.5	1.0506	1.18826	1.04768	1.1909	1.95175	1.77959	18603
2	42705.5	1.12491	1.21379	0.851678	1.19774	1.75036	1.86363	25585
2	42888	1.20373	1.24026	1.10713	1.20765	1.54898	1.93745	9786
2	43234.5	1.46784	1.26695	1.37503	1.22051	1.92106	2.01628	9473
2	43686.5	1.7937	1.29317	1.40154	1.23612	1.62903	2.04758	5393
2	43877.5	1.54517	1.31834	1.21626	1.25427	1.21257	2.04258	22225
2	44092.5	1.29665	1.34197	1.26225	1.27465	1.71768	2.05933	40442
2	44338.5	1.36725	1.36371	1.3681	1.29693	1.96329	2.0673	20105
2	44522	1.66502	1.38329	1.51104	1.32077	2.08539	2.14606	8237
2	44714.5	1.32188	1.4005	1.50007	1.34585	2.32031	2.28246	33694
2	45042.5	1.31534	1.41521	1.13005	1.37189	2.87642	2.36166	28707
2	45247.5	1.46873	1.42736	1.3033	1.39868	4.05196	2.41342	38038
2	45509	1.62212	1.43699	1.3033	1.42595	3.44613	2.3724	772
2	45684.5	1.20319	1.44419	1.47654	1.45344	2.77434	2.24922	36775
2	45907	1.37861	1.44911	1.73585	1.48085	2.1775	2.15757	4265
2	46109.5	1.29285	1.45191	1.72619	1.50788	1.36052	2.08528	14954
2	46282.5	1.41594	1.45273	1.48773	1.53432	1.2801	2.055	21846
2	46547.5	1.4375	1.45173	2.31429	1.55997	1.36884	2.06372	3049
2	46738.5	1.44814	1.44908	1.47339	1.58469	1.24618	2.06509	30938
2	47002.5	1.4583	1.44496	1.43787	1.60834	1.35796	2.05839	21262
2	47199.5	1.37145	1.43955	1.53313	1.63078	1.55628	2.0491	37105
2	47501.5	1.32608	1.43302	1.79948	1.65187	1.93823	2.03695	4992
2	47993	1.51125	1.42545	1.35056	1.6715	2.41217	2.01607	17431
2	48206.5	1.4067	1.41688	1.33673	1.68952	2.55352	1.9892	19030
2	48617.5	1.40465	1.40735	1.54477	1.7058	2.98333	1.95218	14398
2	48808.5	1.27904	1.39685	1.63974	1.72012	2.5499	1.90603	1992
2	49335.5	1.2794	1.38539	1.42948	1.73225	1.4197	1.8605	44916
2	49806	1.31123	1.37291	1.6898	1.74195	1.41388	1.81616	25304
2	50126.5	1.33361	1.35936	1.31202	1.74902	1.92337	1.77211	26448
2	50689.5	1.46988	1.34464	1.95428	1.75333	1.29745	1.72833	4510
2	50937.5	1.48308	1.32868	1.61686	1.75479	1.46684	1.68572	3152
2	51109.5	1.41941	1.31145	2.11125	1.75332	1.84847	1.64332	12946
2	51336.5	1.44995	1.29296	2.36757	1.74886	1.70784	1.60161	14497
2	51722	1.32303	1.27326	2.25146	1.74135	1.49909	1.56012	6719
2	51963.5	1.21107	1.25244	1.75809	1.73086	1.4567	1.51669	36355
2	52238.5	1.30614	1.23057	1.92378	1.71749	1.51864	1.47126	5376
2	52451	1.29336	1.20776	2.03428	1.70144	1.94615	1.42405	3435
2	52614.5	1.1139	1.18411	1.32208	1.68293	1.30683	1.37537	41105
2	52901	1.12667	1.15977	1.47997	1.66227	1.52402	1.32561	23194
2	53103.5	1.07547	1.13492	1.56343	1.6398	1.10415	1.27542	10502
2	53284.5	1.02178	1.10974	1.65619	1.61596	1.18629	1.22529	9593
2	53521.5	0.9331	1.08445	1.27694	1.59126	1.07567	1.17579	29802
2	53810	1.02619	1.05926	1.31346	1.56624	0.994287	1.12762	27872
2	53999.5	1.00262	1.03446	1.4995	1.54141	0.919849	1.08127	36672
2	54370.5	1.05668	1.01038	1.44123	1.5172	1.00158	1.03734	42784
2	54683.5	0.875543	0.987409	1.49541	1.49398	1.02612	0.996563	27811
2	54975.5	1.02594	0.965967	1.68524	1.47205	1.09177	0.959796	9126
2	55288.5	1.03132	0.946461	1.57874	1.4517	0.971041	0.927987	37357
2	55540	0.984991	0.929268	1.32509	1.43318	1.08149	0.902101	35516
2	55723.5	0.912804	0.914736	1.70752	1.41665	0.958732	0.883055	13983
2	55932	0.905267	0.903184	1.38799	1.40219	0.939366	0.871725	20418
2	56202.5	0.949967	0.894907	1.27596	1.38978	1.00212	0.868891	12164
2	56386.5	0.926508	0.890196	1.27113	1.37938	0.988317	0.875191	15454
2	56578.5	0.935184	0.889326	1.19413	1.37093	1.00786	0.891086	20495
2	56893.5	1.01063	0.892547	1.10899	1.3643	1.09799	0.91681	18600
2	57133.5	0.92559	0.900075	1.22303	1.35932	1.07569	0.952376	13502
2	57441.5	0.910876	0.912089	1.16402	1.35569	0.915074	0.997608	14764
2	57654	1.00112	0.928702	1.38233	1.35309	0.779066	1.05213	18020
2	57823.5	0.926998	0.949946	1.5422	1.35119	0.765047	1.11537	22828
2	58109.5	0.882633	0.975743	1.72583	1.34973	0.955241	1.18653	23323
2	58334.5	1.04506	1.00586	1.52995	1.34856	0.879214	1.26458	20684
2	58768.5	0.953133	1.03993	1.27217	1.34761	0.847687	1.34824	37856
2	59015.5	1.12261	1.07742	1.41798	1.34685	1.17801	1.4361	29736
2	59194	1.01414	1.11774	1.44938	1.34632	1.31138	1.52657	6913
2	59370.5	1.07085	1.16022	1.47138	1.34614	1.56467	1.61801	7877
2	59653.5	0.96759	1.20419	1.21009	1.34651	1.48044	1.70877	41111
2	60103	0.997607	1.24899	1.23875	1.34769	1.54224	1.79719	32111
2	60563.5	1.07822	1.29394	1.28383	1.34995	1.82692	1.88166	27364
2	60848.5	1.10811	1.33836	1.48419	1.35349	2.38441	1.96059	26291
2	61039.5	1.24108	1.38154	1.62009	1.35846	2.43748	2.03244	14359
2	61544.5	1.37406	1.42277	1.75599	1.36496	2.49055	2.09576	10754
2	62026.5	1.48369	1.46137	1.33446	1.37307	2.66706	2.1493	30588
2	62297.5	1.59517	1.49668	1.38419	1.38289	2.77612	2.19204	16653
2	62548.5	1.66677	1.5281	1.1742	1.39448	2.94201	2.2233	39740
2	62889.5	2.10305	1.55512	1.23452	1.40781	2.48229	2.24276	31769
2	63092.5	2.1314	1.57734	1.67833	1.42277	2.33284	2.2505	11049
2	63394.5	2.11985	1.59454	1.1872	1.4391	2.14481	2.24698	44566
2	63762	1.87985	1.60669	1.20615	1.45651	2.40106	2.23306	5589
2	63925.5	1.73973	1.61394	0.961861	1.47459	2.01163	2.20992	35705
2	64242.5	1.60868	1.61659	0.933829	1.49287	1.4371	2.17894	28366
2	64426.5	1.48199	1.615	1.12643	1.51078	1.71402	2.14167	35885
2	64887.5	1.35929	1.60954	1.60882	1.52764	1.71117	2.09964	12599
2	65297.5	1.38535	1.60059	1.49269	1.54275	2.05886	2.05439	25512
2	65472	1.41707	1.58851	1.87179	1.55548	2.15722	2.00746	5024
2	65759	1.29185	1.5737	1.78859	1.56527	2.53419	1.96048	37694
2	66144.5	1.29807	1.55661	1.50019	1.57175	2.03	1.91515	22572
2	66569.5	1.61751	1.5377	2.31322	1.57463	2.06527	1.87329	9179
2	66746.5	1.38114	1.51743	1.43341	1.57376	1.82117	1.83666	26009
2	66945.5	1.4722	1.49628	1.89698	1.56909	1.47339	1.80687	35809
2	67265	1.44742	1.47468	1.91832	1.56069	1.84466	1.78527	38498
2	67563.5	1.31687	1.45307	2.02861	1.54874	1.4496	1.77287	16973
2	67900.5	1.24744	1.43184	1.62918	1.53354	1.31007	1.77023	24134
2	68090.5	1.18018	1.41124	1.7264	1.51546	1.65325	1.77747	38156
2	68409.5	1.23885	1.39138	1.57226	1.4949	2.27297	1.79417	6667
2	68649.5	1.59156	1.37225	1.23501	1.47233	1.8452	1.8194	4511
2	68907.5	1.65399	1.35372	1.4492	1.4483	1.87082	1.85195	38042
2	69152	1.59436	1.33567	1.38025	1.4234	1.86043	1.89042	17914
2	69516.5	1.81043	1.31806	1.15088	1.39832	1.7269	1.93342	20817
2	69757.5	1.45904	1.30086	1.16293	1.37375	1.7211	1.97961	43711
2	69976.5	1.29036	1.28409	1.01906	1.3503	1.5047	2.02764	17681
2	70257	1.17928	1.26768	1.04628	1.32852	1.63699	2.07605	4552
2	70590	1.2036	1.25147	0.764317	1.30885	1.57049	2.12325	16145
2	70920.5	1.19883	1.23552	0.838019	1.29158	1.96477	2.16747	13571
2	71164	1.25082	1.21983	1.03105	1.27689	2.05745	2.20687	8336
2	71582.5	1.08032	1.20447	1.25012	1.26481	1.81751	2.23968	19304
2	71864.5	0.949446	1.18964	1.40374	1.25526	2.87988	2.2642	27926
2	72036.5	1.10055	1.17499	1.6551	1.2481	2.43201	2.27899	16477
2	72268	1.16224	1.16015	1.65294	1.24314	3.74846	2.28301	5335
2	72495.5	1.19092	1.14571	1.47694	1.24018	4.15487	2.27567	18247
2	72680	1.0694	1.13227	1.38279	1.23904	3.23816	2.25704	6045
2	72868	0.980296	1.12012	1.53015	1.23953	2.48261	2.2278	18557
2	73192	0.996797	1.11029	1.22896	1.24144	1.77944	2.18904	45209
2	73365.5	1.03965	1.10216	1.29775	1.24459	1.45877	2.14203	24317
2	73628.5	1.13989	1.09464	1.3241	1.24876	1.79237	2.08806	39849
2	73927.5	1.2356	1.09059	1.32075	1.25374	1.5561	2.02834	24668
2	74114.5	1.22547	1.09235	1.08646	1.25934	1.54586	1.96409	39395
2	74386.5	1.22957	1.09979	1.12283	1.26538	1.63695	1.89659	24999
2	74580.5	1.19391	1.11359	1.33969	1.27172	2.19294	1.82724	24292
2	74960.5	1.44652	1.13244	1.54238	1.27828	2.1596	1.75754	5997
2	75177	1.26944	1.15319	1.1141	1.28503	1.72489	1.68911	35784
2	75644.5	1.24634	1.17984	1.18341	1.29203	1.04289	1.62362	21818
2	75871.5	1.45804	1.21721	1.19723	1.29932	1.35654	1.56277	19985
2	76053.5	1.21938	1.25791	1.2471	1.30692	1.2825	1.50823	29871
2	76226	1.27031	1.29705	1.22781	1.31483	1.32763	1.46139	33526
2	76392	1.18511	1.33362	1.25158	1.323	1.08745	1.42321	30564
2	76672	1.2322	1.36422	1.04075	1.33135	1.34468	1.39405	39533
2	76841.5	1.30854	1.39588	1.31215	1.33974	1.34835	1.37368	17510
2	77232.5	1.17143	1.43757	1.34509	1.34801	1.45203	1.36146	18762
2	77421.5	1.17091	1.4816	1.55787	1.35593	1.64521	1.35662	33577
2	77673.5	1.08783	1.5192	1.3325	1.36327	1.48492	1.35838	44190
2	77847.5	1.08756	1.56074	1.37782	1.36983	1.12176	1.36605	28603
2	78325.5	1.21866	1.6115	1.195	1.37543	1.08564	1.37899	22962
2	78640.5	1.43115	1.6727	1.41195	1.37995	0.893711	1.39654	19908
2	78845.5	1.51891	1.74856	1.40286	1.38325	1.20117	1.41808	31887
2	79028.5	1.52404	1.82267	1.52203	1.38523	1.40959	1.44303	24723
2	79455.5	1.63717	1.8782	1.43468	1.38581	1.47991	1.47074	38575
2	79850.5	2.41303	1.92049	1.89343	1.38495	1.56582	1.50046	14825
2	80050.5	2.58538	1.95577	1.57146	1.38267	1.64724	1.53122	44898
2	80411.5	3.83529	1.97417	1.39089	1.37907	3.00285	1.56193	21092
2	80615	3.44241	1.97087	1.21723	1.3743	2.32801	1.59158	30517
2	80803.5	2.59364	1.94342	1.0514	1.36854	2.89879	1.61948	18025
2	81208.5	1.76093	1.88749	1.54648	1.36202	1.75865	1.64531	4459
2	81535.5	1.37471	1.81887	1.41561	1.35498	1.58058	1.66919	15714
2	81760.5	1.23569	1.75238	1.33237	1.34777	1.1948	1.69145	30030
2	82151.5	1.25473	1.68665	1.22712	1.34075	1.0069	1.71244	12540
2	82679.5	1.38906	1.62003	1.52599	1.33423	1.052	1.7325	10214
2	82984	1.19332	1.55675	1.51105	1.32849	1.26394	1.75183	9570
2	83305.5	1.17843	1.49917	1.19428	1.32372	0.978004	1.77057	26774
2	83547.5	1.09574	1.44955	1.06271	1.32005	1.0617	1.7887	40574
2	83876.5	1.17599	1.41079	1.31363	1.3176	1.46659	1.806	20687
2	84063	1.24362	1.37772	1.24867	1.31639	1.59884	1.82198	41158
2	84423.5	1.5115	1.34611	0.694552	1.31637	3.20338	1.83614	18674
2	84759	1.09759	1.3164	1.53443	1.31743	3.33859	1.84804	7266
2	85083.5	1.08127	1.28894	1.20846	1.31936	1.81776	1.85748	7234
2	85395.5	1.16567	1.26506	1.22431	1.32194	1.60496	1.86451	12039
2	85714	1.34662	1.24561	1.17889	1.32498	2.12096	1.86917	24570
2	85952	1.26559	1.23076	1.45564	1.32827	1.55699	1.87137	4176
2	86226.5	1.39691	1.22059	1.24424	1.3316	1.71865	1.87091	14381
2	86533.5	1.44631	1.21375	1.31355	1.33473	1.56165	1.8674	39881
2	86909.5	1.47174	1.2088	1.68962	1.33736	1.4179	1.86043	5445
2	87183.5	1.24397	1.20566	1.3824	1.3392	1.61498	1.84966	39643
2	87373.5	1.28588	1.20436	1.6805	1.34005	1.67564	1.83477	11136
2	87582.5	1.25787	1.20373	1.48277	1.33977	1.91685	1.81546	20046
2	87756.5	1.25087	1.20301	1.25156	1.3383	1.95855	1.79161	29247
2	87990.5	1.31815	1.20155	1.61196	1.33566	2.79215	1.76327	28588
2	88447.5	1.27476	1.19867	1.59786	1.33192	1.94673	1.73082	20163
2	88990.5	1.15751	1.1955	1.58377	1.32727	1.10132	1.695	1948
2	89399.5	1.04026	1.19302	1.11092	1.32203	1.34427	1.65672	41106
2	89707	1.42366	1.19125	1.09806	1.3166	2.32872	1.61688	39406
2	89918.5	1.39907	1.19015	1.08521	1.31141	2.41589	1.57629	13895
2	90147.5	1.09376	1.18938	1.18031	1.30681	1.90422	1.53561	30619
2	90523.5	1.0342	1.18874	1.23127	1.30308	1.32623	1.49538	12434
2	90753	0.996925	1.18823	1.13734	1.30042	1.11981	1.45614	44446
2	90965.5	1.05874	1.18794	1.52746	1.29905	1.12567	1.41845	6583
2	91208	1.12484	1.18829	1.17028	1.29915	1.00394	1.38291	14977
2	91418.5	1.06396	1.18972	1.21905	1.30098	1.03453	1.35024	33914
2	91606.5	1.03586	1.19237	1.14755	1.30474	1.04478	1.32111	42147
2	91824.5	1.19954	1.19624	1.18754	1.31055	1.07469	1.2959	35182
2	92014.5	1.15521	1.20139	1.38431	1.31852	1.2193	1.27481	14725
2	92334.5	1.26946	1.20895	1.23184	1.32869	1.19478	1.25847	34457
2	92542	1.19929	1.2194	1.37522	1.34104	0.966162	1.24774	39920
2	92920.5	1.23613	1.23049	1.17818	1.35547	1.09138	1.24323	38810
2	93163.5	1.44459	1.24393	1.41808	1.37167	1.2166	1.24547	20318
2	93356	1.5444	1.25715	1.80421	1.38917	1.21912	1.25325	3960
2	93774.5	1.48506	1.26585	1.79627	1.40739	1.61322	1.26519	7316
2	94091.5	1.20473	1.28782	1.37242	1.42575	1.60827	1.28214	41464
2	94324.5	1.25329	1.31682	1.60569	1.44375	2.01834	1.30647	26956
2	94665.5	1.21479	1.34221	1.51452	1.46099	1.54807	1.34025	11861
2	94883.5	1.29776	1.38013	1.49482	1.47715	1.71551	1.38327	7867
2	95281.5	1.32035	1.37769	1.05349	1.49194	1.52123	1.43368	35082
2	95710.5	1.10196	1.34614	1.16664	1.5051	1.48446	1.488	26455
2	95920.5	1.17775	1.34448	1.34789	1.51636	1.45032	1.54791	25530
2	96084.5	1.06627	1.34259	1.27299	1.52549	1.30622	1.6174	18208
2	96318.5	1.28795	1.42238	1.40759	1.53228	1.41445	1.69382	25106
2	96488.5	1.49401	1.95693	1.15934	1.53647	1.43771	1.77011	30659
2	96699	1.1079	0.0413677	1.27265	1.53783	1.65844	1.83723	34959
2	96956.5	6.28349	4.14846	3.62175	1.53614	2.08489	1.8931	39190
2	97214.5	1.08763	0.615055	1.60461	1.53127	2.51134	1.94236	11423
2	97441.5	1.10291	1.3044	1.37444	1.52333	2.08649	1.99538	24921
2	97664.5	1.24391	1.92923	1.63652	1.51262	1.94316	2.05307	5816
2	97876.5	1.20596	1.72968	1.85487	1.49957	1.6734	2.10705	732
2	98130	0.992044	1.60616	1.22148	1.48467	1.72864	2.15892	23931
2	98494.5	1.17725	1.70559	1.0433	1.46838	1.59887	2.21648	27200
2	98734.5	1.2133	1.79439	1.20676	1.45109	1.5651	2.29244	40438
2	99017.5	1.32078	1.85488	1.44656	1.43317	1.90882	2.38786	9368
2	99305.5	1.475	1.91136	1.24819	1.41496	2.24143	2.49139	26407
2	99468.5	1.44782	1.96256	1.12948	1.39673	2.54845	2.58205	35719
2	99747.5	1.74061	2.00166	1.34342	1.37878	3.14805	2.64877	8370
2	100049	2.25209	2.03037	1.58517	1.36136	3.11314	2.69741	20873
2	100387	2.42173	2.04347	1.35151	1.34476	3.56194	2.72584	16571
2	100660	2.81258	2.04123	1.43752	1.32937	3.73253	2.72722	36981
2	100940	3.18451	2.03293	1.61897	1.31563	4.71498	2.68972	2841
2	101198	2.47578	2.0187	1.53104	1.30394	3.19084	2.61202	33345
2	101654	2.5036	1.99749	1.21915	1.29471	1.77281	2.50467	33988
2	101837	2.22573	1.96936	0.907246	1.28811	2.42972	2.38701	35369
2	102022	2.13315	1.9356	1.01687	1.28416	1.67454	2.27332	18791
2	102208	2.02807	1.89597	1.15595	1.28276	1.92135	2.16242	8869
2	102552	1.87844	1.85193	1.38998	1.28371	1.48147	2.05598	7350
2	102719	1.75041	1.80403	1.11011	1.28675	1.68515	1.95735	22959
2	102956	1.50566	1.75126	1.26729	1.29164	1.4171	1.87233	40461
2	103288	1.47	1.69461	1.59687	1.29811	1.64158	1.803	2771
2	103520	1.17812	1.63533	1.52566	1.30589	1.71415	1.74693	40957
2	103752	1.26309	1.57472	1.43683	1.31473	1.66534	1.69847	30005
2	104032	1.2602	1.51397	1.32469	1.3244	1.5543	1.65231	25246
2	104318	1.21753	1.45448	1.27895	1.33462	1.30938	1.60903	24597
2	104510	1.19364	1.39738	0.994001	1.34507	1.35117	1.56958	21100
2	104729	1.26239	1.3437	1.3653	1.35533	1.34384	1.53502	14409
2	104898	1.27348	1.29444	1.32963	1.36489	1.3684	1.50633	41601
2	105130	1.20272	1.25026	1.30495	1.37326	1.25052	1.48348	24949
2	105404	1.23562	1.21166	1.87819	1.37997	1.74027	1.46541	7035
2	105644	1.25841	1.17911	1.26873	1.38463	1.74504	1.45029	45152
2	105928	1.18675	1.15298	1.10915	1.38702	1.72555	1.43691	39129
2	106162	1.1168	1.13349	1.38959	1.38698	1.37906	1.42502	20249
2	106398	1.16787	1.12069	1.3577	1.38446	1.6549	1.41386	13654
2	106578	1.23504	1.1145	1.19091	1.37948	1.53691	1.40241	36972
2	106874	1.25994	1.11467	1.07677	1.37212	1.68199	1.38922	43274
2	107112	1.22814	1.12088	1.54328	1.36253	1.72854	1.37367	12616
2	107278	1.23742	1.13266	1.6074	1.35085	1.82355	1.35614	26812
2	107481	1.22516	1.14942	1.65129	1.33726	1.65785	1.33774	9377
2	107786	1.4649	1.17043	1.72439	1.32196	1.43571	1.31958	7430
2	108086	1.32333	1.1949	1.66863	1.30523	1.21194	1.30164	3132
2	108292	1.09274	1.22203	1.29968	1.28741	0.995102	1.28385	13245
2	108564	1.07033	1.25109	1.26978	1.26893	0.938831	1.26614	9339
2	108778	1.17414	1.28142	1.15132	1.25027	0.812271	1.24846	2299
2	109122	1.0718	1.31238	1.03287	1.23192	1.02003	1.23101	29468
2	109294	1.07709	1.34335	0.890602	1.21436	1.05364	1.21423	21771
2	109732	1.15646	1.37368	0.981478	1.198	0.816409	1.19877	27073
2	110104	1.20048	1.40277	1.18278	1.18321	1.10599	1.18512	32773
2	110516	1.39714	1.43004	1.1138	1.1703	1.26769	1.17348	35169
2	110722	1.35256	1.45497	0.913837	1.15952	1.16157	1.16411	44939
2	110886	1.54937	1.47713	1.26004	1.15106	0.970917	1.15724	33028
2	111074	1.9639	1.49613	1.28368	1.14504	1.25066	1.1531	6830
2	111266	1.62116	1.51165	1.1377	1.14156	1.08067	1.15175	41680
2	111786	1.94244	1.52348	0.791695	1.1407	1.31475	1.15298	31802
2	112092	1.78538	1.53151	0.969193	1.14251	1.0375	1.15639	32571
2	112588	1.53914	1.53581	1.23531	1.14698	1.28378	1.16158	7830
2	112782	1.42919	1.53653	1.19045	1.15409	1.36201	1.16838	28357
2	113143	1.59215	1.53389	1.36424	1.16373	1.72063	1.17664	5419
2	113390	1.4387	1.52816	1.65278	1.17575	1.23571	1.18631	8327
2	113562	1.58507	1.51962	1.18201	1.18999	1.1688	1.19742	34727
2	113760	1.61061	1.50856	1.10077	1.20626	1.32017	1.20999	23899
2	113962	1.42779	1.49538	1.16632	1.22437	1.02216	1.22403	23083
2	114226	1.55669	1.48046	1.13656	1.24415	1.66629	1.2395	27247
2	114496	1.30536	1.46424	1.40431	1.26543	1.27413	1.25635	29443
2	114758	1.33111	1.44712	1.20434	1.28801	1.19189	1.27468	22776
2	114986	1.47553	1.42945	1.66336	1.31172	1.32611	1.29462	6523
2	115178	1.43759	1.41157	1.29865	1.33635	0.989108	1.31637	18435
2	115538	1.33805	1.3938	1.47409	1.36169	1.30484	1.34016	10927
2	115916	1.21326	1.37644	1.34977	1.3875	1.08638	1.36619	35933
2	116206	1.17048	1.35973	1.40282	1.41353	1.11749	1.39466	14722
2	116470	1.19807	1.34381	1.13401	1.4395	1.40992	1.42573	33518
2	116784	1.20901	1.32875	1.25085	1.46513	1.57529	1.45954	39555
2	117128	1.22372	1.31449	1.45807	1.49007	1.57657	1.49609	14263
2	117362	1.30639	1.30095	1.30594	1.51399	1.49133	1.53524	36263
2	117634	1.2783	1.28804	1.88399	1.53654	1.41387	1.57665	12150
2	117938	1.21774	1.27565	1.19828	1.55735	1.61934	1.61977	28049
2	118142	1.20821	1.26365	1.09886	1.57607	1.90769	1.66399	43500
2	118436	1.40524	1.2519	1.81503	1.59237	1.9961	1.70868	4916
2	118718	1.45337	1.24029	1.89902	1.60586	1.56474	1.7533	3651
2	119028	1.51712	1.22874	1.5164	1.61625	1.56726	1.79736	11558
2	119402	1.46677	1.21729	1.82502	1.62327	2.10826	1.84035	25359
2	119638	1.23163	1.20603	1.81664	1.62675	1.94547	1.8817	3370
2	119898	1.1659	1.19513	1.88031	1.6266	1.7922	1.92081	5253
2	120144	1.13374	1.18478	1.52787	1.62284	1.68363	1.95706	30489
2	120442	1.17611	1.17518	1.78791	1.61551	1.61068	1.9899	16518
2	120694	1.1456	1.16659	1.65314	1.60474	1.78979	2.01885	28286
2	121058	1.30734	1.15932	1.82491	1.59075	2.05049	2.04355	15505
2	121348	1.12894	1.1537	1.37198	1.57382	2.48388	2.06376	39959
2	121566	1.13249	1.15007	1.51122	1.55435	2.59519	2.07943	18926
2	121732	1.25968	1.14876	1.48896	1.53285	2.63733	2.09087	8172
2	122004	1.16358	1.15001	1.63229	1.50983	2.12394	2.09873	13459
2	122198	1.1641	1.15405	1.2415	1.48589	1.45844	2.1039	32294
2	122424	1.05436	1.16104	1.50022	1.4616	1.87281	2.10749	12234
2	122822	1.02189	1.17107	1.43188	1.43758	2.61052	2.11043	4680
2	122987	1.01266	1.18412	1.2954	1.41443	2.48251	2.11339	20167
2	123310	1.01552	1.2	1.58889	1.39272	2.51656	2.11716	418
2	123697	1.01839	1.21839	1.15597	1.37293	2.29006	2.12259	39714
2	123907	1.13978	1.23886	1.27518	1.35543	2.27811	2.13026	14096
2	124086	1.15353	1.26086	1.77953	1.34043	2.15523	2.14084	6083
2	124360	1.19933	1.28377	1.25008	1.32807	2.08529	2.15504	16392
2	124602	1.28678	1.30692	1.37784	1.31843	2.23811	2.17289	30159
2	124798	1.38961	1.32954	1.26071	1.31151	1.99909	2.19559	13880
2	125050	1.31213	1.35085	0.899658	1.30723	1.79151	2.22448	22352
2	125512	1.54956	1.37009	1.18553	1.30543	1.37701	2.25863	16663
2	125718	1.24378	1.38656	1.1439	1.30582	1.50765	2.29745	44915
2	125882	1.33848	1.39968	1.04145	1.30803	1.59855	2.33977	42898
2	126066	1.54581	1.40901	1.4429	1.31167	2.10855	2.38051	3790
2	126232	1.60383	1.41422	1.03337	1.31627	1.98453	2.41679	26581
2	126448	1.45145	1.41514	1.21389	1.3214	2.82617	2.44875	39120
2	126848	1.82314	1.4118	1.25377	1.32659	3.00885	2.46839	40437
2	127224	1.73214	1.40446	1.58152	1.33133	3.7235	2.48668	38723
2	127480	1.62101	1.39357	1.75535	1.33519	2.80293	2.51864	28328
2	127868	1.41496	1.37974	1.52185	1.33785	2.39518	2.54927	15147
2	128034	1.4028	1.36371	1.47163	1.33909	2.60032	2.58956	43727
2	128268	1.4789	1.34632	1.6763	1.33883	2.79447	2.61113	9292
2	128792	1.41028	1.32849	1.39417	1.33706	2.54773	2.5739	16412
2	129050	1.24892	1.3113	1.41714	1.33379	2.44976	2.5469	19245
2	129242	1.18062	1.2959	1.66694	1.32909	2.47975	2.55655	8033
2	129472	1.11765	1.28347	1.32055	1.32304	2.54997	2.64637	23794
2	129768	1.17333	1.27514	1.32683	1.31578	2.48532	2.88097	41350
2	130036	1.18629	1.27191	1.21684	1.30748	3.37909	3.12346	36747
2	130244	1.24538	1.27461	1.12182	1.29836	4.37672	3.26943	794
2	130490	1.08579	1.28387	1.02681	1.2886	5.33159	3.27833	38362
2	130670	1.05127	1.30011	1.0597	1.27845	2.94742	3.06547	36873
2	131010	1.13886	1.3234	1.15797	1.2681	2.00789	2.73844	11141
2	131208	1.20524	1.35353	1.05311	1.2578	1.83247	2.41956	27555
2	131426	1.50725	1.38993	1.11029	1.24781	1.64154	2.13151	27892
2	131794	1.63896	1.43179	1.06657	1.23835	1.88054	1.96395	19932
2	132070	1.58332	1.47815	0.904882	1.22952	1.59324	1.94042	24453
2	132554	1.29066	1.52797	1.4007	1.22138	1.62625	2.02675	24853
2	132880	1.34957	1.58014	1.28682	1.21384	1.99423	2.19044	8739
2	133132	1.36099	1.63342	1.02235	1.20682	2.02299	2.3268	31357
2	133386	1.34922	1.68652	1.52381	1.20022	2.1467	2.3264	388
2	133688	1.20463	1.73804	1.71725	1.19396	2.48343	2.17228	1989
2	134132	1.60152	1.78661	1.2976	1.18795	1.6402	1.98391	27085
2	134340	1.67601	1.83095	1.30704	1.18217	2.04331	2.00401	39038
2	134576	1.84201	1.86988	1.47929	1.17664	1.93362	2.45326	8839
2	134810	2.31048	1.90242	0.933907	1.17139	2.81643	3.18174	36371
2	135026	2.82255	1.92781	1.16929	1.16655	3.61887	3.83411	11403
2	135372	2.95622	1.94557	1.08282	1.16221	5.42904	4.54774	39667
2	135552	2.45412	1.9556	1.09681	1.15852	5.90315	5.20702	33264
2	135806	2.44777	1.95824	1.05599	1.15556	6.36999	4.86292	13980
2	136012	1.91346	1.95415	1.0962	1.15344	3.94225	3.62105	34368
2	136478	1.90625	1.94423	1.39047	1.15227	1.80919	2.65679	39143
2	136668	1.95377	1.92952	1.11081	1.1522	1.3497	2.14655	42609
2	136900	1.99371	1.91105	1.09507	1.15345	1.32108	1.75299	35910
2	137146	2.13201	1.88988	0.810715	1.15626	1.68999	1.4948	19032
2	137349	2.04834	1.86708	1.26193	1.16089	1.34946	1.29416	1527
2	137528	1.96467	1.84367	1.34472	1.16755	1.2749	1.1191	44946
2	137702	1.35808	1.82066	0.970478	1.17646	1.06378	1.04696	45174
2	137878	1.37517	1.79893	1.12435	1.18774	1.15022	1.05797	17967
2	138302	1.39227	1.77925	1.10526	1.20139	1.30731	1.14556	42390
2	138506	1.16756	1.76229	1.18732	1.21736	1.01642	1.28715	29047
2	138704	1.13619	1.74854	1.2574	1.23544	1.04702	1.44272	27727
2	139016	1.21728	1.73833	1.30674	1.25532	1.27918	1.60417	29379
2	139550	1.30338	1.73174	1.45321	1.27668	1.44941	1.74929	2752
2	139816	1.38722	1.7285	1.33332	1.29913	1.6919	1.8635	23118
2	140191	1.34837	1.72802	1.58284	1.32229	1.93334	1.94999	40019
2	140392	1.69941	1.72947	1.32235	1.34577	1.93721	2.01373	16797
2	140654	2.05045	1.73183	1.19183	1.36914	3.2724	2.04838	13635
2	140870	1.73168	1.73408	0.908886	1.39197	3.28358	2.05213	21137
2	141158	2.34148	1.73524	1.50027	1.41381	2.63989	2.02924	44310
2	141364	2.42409	1.73439	1.18608	1.4342	1.9962	1.97845	17899
2	141538	2.14056	1.73078	1.28437	1.45274	1.68069	1.91586	43029
2	141764	2.66106	1.72381	1.88558	1.46902	2.04722	1.85615	12152
2	142196	1.92904	1.71305	1.8253	1.48269	1.53381	1.79615	43162
2	142420	1.74411	1.69829	1.2082	1.4935	1.22482	1.73234	32899
2	142591	1.82461	1.67949	1.62863	1.50136	1.28926	1.6682	4439
2	142806	1.68878	1.65671	1.53527	1.50631	1.26679	1.60715	13367
2	143038	1.57966	1.63018	1.65586	1.5086	1.40979	1.55214	13662
2	143208	1.52907	1.60022	1.3758	1.50858	1.13024	1.50696	29192
2	143384	1.48663	1.56735	1.85199	1.50671	1.16912	1.46818	8107
2	143546	1.6154	1.53228	1.81781	1.5035	1.33866	1.43183	6065
2	143750	1.39944	1.49591	1.65653	1.49949	1.20602	1.39891	13775
2	144072	1.23085	1.45926	1.25052	1.4953	1.15387	1.37049	44243
2	144396	1.13525	1.4234	1.35056	1.49159	1.27389	1.34803	22159
2	144680	1.09619	1.38943	1.47254	1.48903	1.40479	1.33234	34977
2	144868	1.08704	1.35831	1.34078	1.48827	1.40032	1.32279	41441
2	145064	1.10648	1.33091	1.43421	1.48992	1.21837	1.31908	43814
2	145278	1.08095	1.30792	2.01503	1.49454	1.52436	1.31964	6260
2	145456	0.981531	1.2898	1.43291	1.50264	1.47073	1.32299	39857
2	145734	1.31005	1.27682	1.69197	1.51469	2.08617	1.32984	30984
2	145956	1.55018	1.26899	1.39811	1.53102	1.97732	1.34086	25508
2	146234	1.5056	1.26617	1.62867	1.55175	1.73751	1.35526	6349
2	146448	1.46289	1.26807	1.04713	1.57678	1.55327	1.37232	20993
2	146754	1.28781	1.2743	1.24788	1.60576	1.34489	1.39146	30973
2	147054	1.31059	1.28434	1.35382	1.63821	1.27861	1.41193	37254
2	147504	1.26749	1.29759	1.47428	1.67352	1.16851	1.43434	4892
2	147754	1.38393	1.31331	1.74384	1.71102	1.36862	1.45936	2434
2	148081	1.28016	1.33071	1.41331	1.74993	1.62067	1.4865	17436
2	148264	1.2502	1.34894	1.88882	1.78937	1.23379	1.51523	1980
2	148442	1.23961	1.36714	1.47277	1.82837	1.26813	1.54496	19403
2	148828	1.5334	1.38445	2.09047	1.86594	1.25398	1.57522	407
2	149084	1.45408	1.4001	1.87771	1.90112	1.17994	1.60579	227
2	149402	1.38298	1.41338	1.82502	1.933	1.73902	1.63635	13265
2	149731	1.30861	1.42372	2.08853	1.96072	1.38529	1.66693	17294
2	149956	1.25061	1.43072	2.129	1.98339	1.21338	1.69755	32486
2	150418	1.53607	1.43413	3.01361	2.00021	1.39344	1.7277	22431
2	150784	1.66039	1.43386	2.72023	2.0105	1.68467	1.75684	15219
2	151096	1.7752	1.43	2.84896	2.01381	1.93904	1.78452	3761
2	151614	1.55068	1.42271	1.59275	2.00999	2.95588	1.81002	39686
2	151950	1.49439	1.41232	1.53279	1.9991	2.43308	1.83292	22092
2	152260	1.37483	1.39923	1.7341	1.98137	1.96139	1.85309	33333
2	152494	1.48803	1.38396	1.76847	1.95712	1.9649	1.86987	23860
2	152722	1.35401	1.36711	1.85087	1.92681	1.70869	1.88296	22844
2	152884	1.23003	1.34934	1.69432	1.89103	1.83571	1.89255	21861
2	153232	1.20769	1.33135	1.83342	1.85051	2.0201	1.89805	2985
2	153608	1.46004	1.31381	1.97253	1.80613	1.74046	1.90033	1577
2	153808	1.15721	1.29742	1.4666	1.75879	1.8095	1.90089	37340
2	153978	1.22098	1.28289	1.50065	1.70941	1.74545	1.89878	40132
2	154146	1.31465	1.27087	1.959	1.65892	2.07942	1.89314	560
2	154456	1.24691	1.26195	1.84244	1.60829	2.10688	1.88367	2290
2	154882	1.17916	1.25668	1.31253	1.55861	2.20834	1.86825	33241
2	155266	1.27073	1.2555	1.64459	1.51095	1.72613	1.84679	4220
2	155602	1.33287	1.25876	1.46073	1.4663	1.54708	1.82323	25045
2	156012	1.30982	1.26675	1.64934	1.42548	1.60248	1.79681	9629
2	156196	1.11031	1.27965	1.22919	1.38909	1.71127	1.76682	44761
2	156574	1.1424	1.29754	1.30525	1.35755	1.4467	1.73962	16667
2	156784	1.15184	1.32036	1.18972	1.33119	1.68865	1.71886	41699
2	157066	1.16581	1.34791	1.14167	1.3102	1.58689	1.70834	6397
2	157234	1.27722	1.37991	1.16285	1.29468	1.70724	1.71682	44812
2	157560	1.47224	1.41594	1.49818	1.28452	2.26227	1.7459	33533
2	157840	1.40855	1.45556	1.34629	1.27948	1.56106	1.7882	24412
2	158034	1.56249	1.4983	1.47586	1.2792	1.94036	1.84562	17099
2	158390	1.49622	1.54359	1.37588	1.28327	1.39308	1.91637	44254
2	158604	1.65876	1.59082	1.12545	1.29123	1.65301	1.98742	39111
2	159095	1.81551	1.63932	0.884278	1.30256	2.5838	2.05454	28032
2	159304	1.94025	1.68841	1.0301	1.31658	3.25681	2.11366	40589
2	159632	1.89134	1.73736	1.42202	1.33247	3.02648	2.15423	7013
2	159892	1.97089	1.78543	1.37941	1.34934	2.1934	2.1768	44316
2	160298	1.97089	1.83183	1.37941	1.36632	1.80242	2.19292	5037
2	160550	2.05043	1.87572	1.3368	1.38259	1.41144	2.19877	4515
2	160931	1.70732	1.91628	1.27406	1.39748	1.47425	2.20316	19279
2	161132	1.79271	1.95271	1.22675	1.41038	1.60302	2.2275	16404
2	161504	1.87923	1.9843	1.15178	1.42076	2.15896	2.27385	21173
2	161698	1.72414	2.0105	1.52128	1.42819	2.76771	2.36225	37909
2	161998	1.59662	2.03085	1.92159	1.4324	2.4886	2.5084	25018
2	162164	1.50341	2.04497	1.92598	1.43326	2.62612	2.69124	14957
2	162580	1.9764	2.05261	1.56029	1.43076	2.80225	2.90878	39984
2	162832	2.26634	2.05356	2.01328	1.42497	3.43257	3.12134	10099
2	163012	2.01088	2.04776	1.47803	1.41594	2.71105	3.26905	38048
2	163222	2.08978	2.03525	1.73251	1.40378	2.98735	3.40334	11417
2	163403	2.27428	2.01617	1.4096	1.38868	3.13347	3.5353	35606
2	163764	2.37564	1.99077	1.23959	1.37094	3.31287	3.7101	33884
2	164078	2.85437	1.95938	1.08831	1.35103	5.2079	4.00353	26909
2	164336	2.50556	1.92246	1.27617	1.32951	4.86068	4.26926	15933
2	164630	1.92407	1.88069	1.32076	1.30696	5.2167	4.7379	10229
2	164804	2.07418	1.83489	1.0923	1.28401	3.95211	3.35971	13369
2	165048	1.77379	1.78605	0.858664	1.2613	7.41479	5.01103	37657
2	165357	1.4734	1.73522	0.625024	1.23948	3.18589	3.81111	27304
2	165540	1.41838	1.68348	0.726204	1.21921	1.97981	3.21475	8951
2	165740	1.3408	1.63186	0.967566	1.20103	2.22449	3.22197	17377
2	166032	1.26322	1.58135	1.44661	1.18544	3.44185	3.17949	476
2	166278	0.953153	1.53286	1.51261	1.17281	2.71647	3.05246	32110
2	166662	1.13867	1.48724	1.57861	1.16347	2.41957	2.99463	43941
2	167186	1.44554	1.44523	1.37429	1.15776	1.65564	2.86528	15659
2	167540	1.38491	1.40747	1.40969	1.15605	2.36244	2.5155	17587
2	167766	1.35839	1.37448	1.25369	1.15873	2.97312	2.48736	17190
2	167978	1.74794	1.34671	1.09902	1.16618	4.84005	2.91663	19297
2	168266	1.6227	1.32453	1.05828	1.1787	4.59744	2.80234	28255
2	168545	1.25455	1.30821	1.16592	1.19651	1.30998	2.1058	6335
2	168744	1.17414	1.29788	0.945709	1.2197	1.17371	1.80171	39746
2	169174	1.40109	1.29346	1.78335	1.24827	1.47998	1.86237	1555
2	169538	1.24034	1.29462	1.08271	1.28207	1.67041	1.88069	28395
2	170020	1.23129	1.30085	1.53867	1.32082	1.50688	1.87852	37044
2	170406	1.4096	1.31147	1.84408	1.36409	1.49046	1.81391	4034
2	170742	1.27918	1.32569	1.50831	1.41128	1.27159	1.69481	11709
2	171172	1.43049	1.34268	1.51139	1.46174	1.73144	1.60271	16261
2	171557	1.18729	1.36159	1.11973	1.51476	1.45695	1.53403	39515
2	171758	1.25614	1.38161	1.13403	1.56961	1.79766	1.49425	36073
2	171960	1.27781	1.40202	1.2565	1.62554	1.65755	1.47829	31746
2	172402	1.46276	1.42216	1.16951	1.68167	1.59764	1.46761	19558
2	172690	1.29064	1.4415	1.23896	1.73705	1.32497	1.462	30841
2	172992	1.28084	1.45958	1.27664	1.79062	1.14027	1.46045	30953
2	173254	1.32085	1.47599	1.43911	1.84128	1.26143	1.46383	21644
2	173500	1.73841	1.49037	1.98942	1.88789	1.45203	1.47416	1056
2	173716	1.61671	1.50239	1.75704	1.92935	1.50293	1.49002	3495
2	173944	1.86254	1.51182	2.48963	1.96466	1.53984	1.51017	12027
2	174222	1.72876	1.51856	2.07238	1.99291	1.67017	1.53336	15726
2	174558	2.05955	1.52266	3.27223	2.01337	2.00121	1.55825	31157
2	174806	1.89908	1.52433	2.60761	2.02552	1.53899	1.58398	353
2	175110	1.65085	1.52393	3.13739	2.02907	2.04912	1.61002	19407
2	175284	1.49428	1.52194	2.72889	2.02403	2.05873	1.63589	20705
2	175452	1.29883	1.51891	1.73102	2.01063	1.36293	1.66116	40993
2	175624	1.28258	1.51541	1.7412	1.98932	1.92942	1.68531	42320
2	175899	1.37781	1.51195	1.64753	1.96065	1.68074	1.70811	15442
2	176116	1.41888	1.50897	1.88526	1.92532	1.67392	1.72943	15168
2	176366	1.28615	1.5068	1.33316	1.88421	1.50191	1.74916	35862
2	176559	1.3915	1.50564	1.52702	1.83836	1.6109	1.76693	6666
2	176764	1.4112	1.5056	1.4127	1.789	1.60773	1.78211	10818
2	176996	1.48341	1.50671	1.58155	1.73748	1.75106	1.79395	13409
2	177264	1.38185	1.50895	1.43902	1.68525	1.63559	1.80192	35496
2	177464	1.38035	1.51229	1.74868	1.63378	1.63544	1.80602	10652
2	177860	1.42084	1.51667	1.70893	1.58457	1.64034	1.80649	8891
2	178284	1.49471	1.52202	1.50519	1.53908	1.43747	1.80364	4591
2	178587	1.40451	1.52822	1.85434	1.49868	1.90967	1.7979	5220
2	178930	1.2849	1.53505	1.36226	1.46462	1.78805	1.78966	22327
2	179420	1.47695	1.54223	1.39303	1.43792	1.72841	1.77901	25925
2	179814	1.60094	1.54937	1.73363	1.4193	2.26448	1.76617	2273
2	180074	1.68675	1.55603	1.67795	1.40923	2.14324	1.75124	4362
2	180542	1.56658	1.56183	1.39934	1.40795	1.81905	1.73424	30986
2	180709	1.83046	1.56644	1.38127	1.41552	1.99637	1.71576	22400
2	181076	2.09433	1.56937	1.23149	1.4318	2.08685	1.69651	30710
2	181342	1.91161	1.57029	1.44203	1.45643	2.1655	1.6765	9131
2	181702	1.8476	1.5689	1.44258	1.4888	1.66926	1.65588	3340
2	181881	1.77781	1.5649	1.04471	1.52805	1.41688	1.63529	31026
2	182093	1.58545	1.55862	1.29086	1.57318	1.4349	1.61477	13140
2	182382	1.50693	1.55056	1.68546	1.623	1.2666	1.59572	1830
2	182793	1.34612	1.54039	1.45325	1.67621	1.34613	1.57995	34547
2	183094	1.16523	1.52776	1.35536	1.73141	1.13122	1.56519	26674
2	183322	1.23825	1.51276	1.41668	1.78711	1.43481	1.54916	9109
2	183746	1.31794	1.49485	2.05967	1.84175	1.26417	1.53189	7602
2	183908	1.19342	1.47502	1.70293	1.89383	1.29448	1.51309	34039
2	184088	1.25466	1.455	2.0203	1.94197	1.17875	1.49429	25694
2	184276	1.45721	1.43256	2.32946	1.98492	1.35964	1.47886	2441
2	184466	1.27707	1.40556	1.88126	2.02164	1.49666	1.46402	32398
2	184698	1.44604	1.37445	2.46846	2.05121	1.66685	1.4444	7708
2	185022	1.34466	1.33945	2.49346	2.07288	1.4342	1.42609	5275
2	185208	1.34066	1.30253	2.71145	2.08608	1.31185	1.41529	26480
2	185602	1.32987	1.26765	2.38605	2.09047	1.60983	1.41386	27834
2	185876	1.40063	1.23249	2.59473	2.08595	1.49477	1.42537	13495
2	186160	1.40686	1.19181	2.25074	2.07264	1.51069	1.44479	37282
2	186572	1.38856	1.15233	2.07057	2.05081	2.46076	1.4626	24587
2	186922	1.41993	1.12127	1.9517	2.02096	2.52043	1.48194	6208
2	187108	1.32636	1.10121	1.87878	1.98371	1.89243	1.51277	32445
2	187490	1.21805	1.09673	1.61141	1.93988	1.62049	1.54673	37025
2	187788	1.2034	1.10375	1.61277	1.89047	1.76788	1.57312	36498
2	188268	1.01337	1.11323	1.3954	1.83659	1.09661	1.58837	43977
2	188706	1.13836	1.12871	1.2874	1.77944	1.06232	1.58405	34745
2	189131	1.17797	1.16122	1.53226	1.72022	1.0167	1.5667	29798
2	189389	1.19599	1.20239	1.78971	1.66014	1.26202	1.55251	5244
2	189734	1.35554	1.2404	1.69774	1.60041	1.47157	1.54548	37
2	189908	1.17498	1.27142	1.48084	1.5422	1.50049	1.53865	28974
2	190320	1.10289	1.28603	1.61407	1.48662	1.40184	1.54238	10708
2	190582	1.11231	1.28937	1.60605	1.4347	1.44	1.57229	6309
2	190820	1.07695	1.29809	1.51829	1.38731	1.36403	1.6314	10001
2	191096	1.07044	1.31703	1.70605	1.34523	1.29888	1.72962	6695
2	191386	1.13283	1.33793	1.14842	1.30911	1.3561	1.8655	22144
2	191684	1.19522	1.37118	1.14718	1.27955	1.44577	2.02202	33523
2	191874	1.29991	1.43363	1.41091	1.25701	1.83546	2.18364	10407
2	192133	1.18182	1.52664	1.34998	1.24181	2.21861	2.34506	33779
2	192302	1.32056	1.66103	1.21406	1.23409	2.30842	2.49096	40729
2	192700	1.42365	1.83731	1.04953	1.23381	3.18089	2.60141	25338
2	193132	1.74656	2.03399	0.982268	1.24076	4.71001	2.67537	27436
2	193456	1.42417	2.23082	0.915011	1.25457	4.39837	2.70604	24156
2	193700	2.3717	2.42217	1.34369	1.27472	2.87863	2.68556	27194
2	193932	3.31924	2.59004	1.34369	1.30052	1.35888	2.61966	18450
2	194164	3.6192	2.71364	1.34369	1.33118	2.2023	2.52247	16834
2	194424	4.20401	2.79542	1.77237	1.36578	2.77298	2.40446	2197
2	194604	3.68307	2.82282	1.3166	1.40334	2.64853	2.27998	12279
2	194865	3.22402	2.782	1.29895	1.4429	2.71189	2.16871	26216
2	195144	2.39449	2.69036	1.22072	1.48347	2.10723	2.06553	28680
2	195378	2.54491	2.57102	1.40362	1.52408	1.74819	1.9661	29780
2	195609	2.32415	2.43692	1.26204	1.56371	1.43964	1.89959	26425
2	195772	2.13905	2.31076	1.18417	1.6013	1.45802	1.86739	42862
2	196056	2.24252	2.20153	1.90383	1.63579	1.46483	1.86431	9819
2	196218	2.30806	2.0956	2.02697	1.66622	1.4684	1.90609	8059
2	196475	1.9644	2.00703	1.53327	1.6917	1.9232	1.92396	25890
2	196794	1.82276	1.95187	1.72225	1.71154	1.87148	1.91776	32429
2	197234	1.68103	1.91812	2.27404	1.72521	1.45687	1.95496	10972
2	197544	1.72194	1.89783	2.09168	1.7324	1.71568	1.99861	26327
2	198094	1.76286	1.86253	1.90932	1.73303	1.97449	2.11511	25069
2	198468	1.84471	1.79742	1.81219	1.72729	1.85393	2.27497	29310
2	198886	1.58484	1.72258	2.00251	1.71557	3.37334	2.33482	30753
2	199215	1.52745	1.64751	1.58101	1.69848	3.90949	2.36236	44512
2	199482	1.38206	1.63226	1.81336	1.67669	2.82231	2.35546	22128
2	199790	1.41477	1.67093	1.38711	1.65094	2.04623	2.34151	44870
2	200168	1.29857	1.7249	1.41369	1.62201	1.89479	2.3983	19199
2	200352	1.52878	1.8263	2.21277	1.59069	2.03472	2.40956	2278
2	200562	1.55706	1.85483	1.45145	1.55786	2.01597	2.29758	15573
2	200858	1.61336	1.80691	1.31469	1.52449	1.59442	2.06107	32292
2	201060	1.55611	1.80009	1.37031	1.49158	2.00653	1.81389	38880
2	201344	1.57168	1.81735	1.41749	1.46015	1.40257	1.74118	32325
2	201514	1.83551	2.02637	1.4577	1.43119	1.62059	1.9861	12811
2	201892	2.47361	2.45765	1.2251	1.40551	1.96932	2.58207	28921
2	202138	2.22269	2.9132	1.19575	1.38373	3.12912	3.3204	45025
2	202500	6.36213	3.28681	1.19575	1.36637	4.83678	3.96819	21320
2	202668	4.55285	3.39717	1.19575	1.35362	5.8535	4.30846	30883
2	203016	2.83245	3.19454	1.19575	1.34555	4.44294	4.21095	40764
2	203232	3.64999	2.80944	1.19575	1.3422	5.43069	3.78477	28867
2	203414	1.96179	2.39405	1.1664	1.34304	2.37095	3.18741	6402
2	203837	1.76287	2.07481	1.35554	1.34728	1.9786	2.61522	8150
2	204092	1.56666	1.87671	1.76466	1.35457	1.78157	2.2051	6458
2	204352	1.54503	1.78321	1.0998	1.36438	1.74684	1.95587	27636
2	204672	1.47754	1.73024	1.37058	1.37625	1.75297	1.83738	2941
2	205032	1.49103	1.68364	1.28611	1.39072	1.89544	1.78164	20986
2	205234	1.44056	1.65379	1.38446	1.40687	1.46479	1.74636	42071
2	205530	1.42866	1.63114	1.55643	1.42301	1.25133	1.72351	21201
2	205794	1.64669	1.60845	1.26901	1.43991	1.44751	1.70164	24693
2	206022	1.73394	1.57541	1.81499	1.45858	1.6152	1.66821	1286
2	206296	1.42301	1.52436	1.75882	1.47972	1.67162	1.6124	34785
2	206544	1.48908	1.45899	1.95132	1.50621	1.42645	1.53277	26589
2	206750	1.31924	1.39446	1.73416	1.53879	1.4131	1.43392	39509
2	206958	1.52521	1.34052	2.29698	1.57367	1.64149	1.33152	8027
2	207182	1.45155	1.29866	1.82014	1.61229	1.4922	1.23666	10553
2	207368	1.37922	1.27029	1.49914	1.65712	1.19986	1.15476	33671
2	207660	1.23346	1.25458	1.35417	1.70402	1.1451	1.08877	43137
2	207835	1.19301	1.25254	1.80297	1.75139	1.10976	1.03844	11443
2	208028	1.24746	1.26358	1.73745	1.79574	1.02782	1.00304	29354
2	208238	1.18018	1.28487	1.54873	1.8269	1.12986	0.979588	33369
2	208454	1.28824	1.31307	1.60969	1.84342	1.00127	0.965135	2559
2	208662	1.2694	1.34489	1.72943	1.85559	1.20072	0.957101	5628
2	208977	1.37553	1.37836	1.35335	1.86431	0.97688	0.95373	19525
2	209150	1.35032	1.41219	2.06271	1.8716	0.919056	0.952895	2462
2	209402	1.3251	1.44606	1.52166	1.88845	1.03079	0.953698	42978
2	209778	1.34401	1.47981	1.68603	1.91503	1.1237	0.958288	23105
2	210018	1.3723	1.51377	1.7989	1.95627	1.07543	0.969863	33101
2	210220	1.32495	1.54773	1.47966	2.02732	1.02209	0.992101	17691
2	210454	1.3831	1.5806	1.79784	2.12704	1.17329	1.0261	40360
2	210870	1.559	1.6113	1.66943	2.23687	0.97198	1.06996	26255
2	211134	1.60894	1.63864	2.09801	2.34764	0.749049	1.12001	29338
2	211352	1.94104	1.66217	2.22836	2.44506	0.930086	1.17725	14288
2	211682	1.92898	1.68176	2.69966	2.50951	1.07172	1.24507	44855
2	211968	2.0637	1.69706	3.22095	2.54053	1.20892	1.32111	31205
2	212312	2.40419	1.70798	4.79701	2.53282	1.5706	1.39909	18988
2	212510	2.0945	1.71464	3.74956	2.47281	1.3044	1.47072	19439
2	212834	2.07804	1.7172	2.93464	2.36253	1.13224	1.53409	1285
2	213098	1.66364	1.71612	2.03385	2.21832	1.50552	1.59337	32428
2	213360	1.55575	1.71204	1.95904	2.05207	1.31093	1.6579	2227
2	213602	1.47948	1.70539	1.27003	1.8821	1.71085	1.72794	25733
2	213932	1.36952	1.69643	1.39983	1.7265	2.01458	1.79497	18098
2	214254	1.32893	1.68544	1.27543	1.58651	1.97813	1.85957	20738
2	214514	1.27958	1.67262	1.34663	1.46568	1.99883	1.92797	30485
2	214816	1.2793	1.65832	1.26868	1.37065	1.42095	2.0112	41532
2	215042	1.48783	1.64309	1.38729	1.30212	1.57344	2.10969	20931
2	215356	1.34688	1.62747	1.16176	1.25626	1.80533	2.2126	13270
2	215576	1.4379	1.61195	1.15722	1.22957	2.09454	2.30054	24927
2	215810	2.29409	1.59694	0.978212	1.21556	2.59924	2.36356	7348
2	216064	2.03288	1.58281	0.829214	1.20961	3.30167	2.40727	24126
2	216550	1.64691	1.56992	1.1132	1.213	3.78575	2.42978	28858
2	216742	1.61142	1.55861	0.937542	1.22683	3.49658	2.42516	27512
2	216923	1.58566	1.54905	1.01329	1.25228	2.83829	2.38267	44394
2	217088	1.70529	1.54131	1.11828	1.28901	2.87057	2.30141	18877
2	217264	1.83397	1.53529	1.17183	1.33511	2.09617	2.19173	19447
2	217558	1.43035	1.5308	1.22538	1.38886	2.22883	2.07187	13067
2	217927	1.44903	1.52756	1.48901	1.4479	1.70162	1.95532	7831
2	218112	1.33925	1.5253	1.92555	1.50931	1.78313	1.84151	2694
2	218450	1.33107	1.52367	1.91966	1.57125	1.2736	1.73245	9402
2	218684	1.31871	1.52234	1.46874	1.63147	0.882731	1.63139	26693
2	218902	1.32635	1.52094	2.12277	1.68723	0.810134	1.54422	2880
2	219106	1.29787	1.5191	1.77698	1.73706	1.08631	1.47328	36408
2	219306	1.33638	1.51646	1.89206	1.78051	0.990745	1.41598	374
2	219718	1.4395	1.51266	1.70078	1.81714	0.996956	1.36699	39613
2	219896	1.61384	1.50733	1.81052	1.84723	1.03721	1.32127	26256
2	220153	1.40871	1.50013	2.1283	1.87086	0.919325	1.27817	19404
2	220326	1.50663	1.49071	2.07459	1.88711	0.950761	1.239	626
2	220604	1.64428	1.47881	2.00555	1.89531	1.19519	1.20567	37201
2	220820	1.48629	1.46428	1.97223	1.89497	1.17168	1.17718	33329
2	221000	1.79798	1.44711	2.2574	1.88619	1.34854	1.1519	25294
2	226904	2.10968	1.42748	2.54256	1.86966	1.5254	1.12798	33008
2	227274	1.83298	1.40573	1.35239	1.8463	1.87587	1.10112	28402
2	227660	1.27397	1.38235	1.4492	1.81737	1.51022	1.07025	43955
2	228026	1.25834	1.35801	1.60494	1.78434	1.45708	1.03947	17240
2	228432	1.24072	1.33348	1.46657	1.74849	1.42994	1.00635	20846
2	228682	1.32764	1.30962	1.75591	1.71112	1.38642	0.967816	33103
2	228914	1.1056	1.28733	1.81463	1.67359	0.944387	0.928512	26081
2	229118	1.27483	1.26758	1.7267	1.63698	0.943451	0.890884	23435
2	229320	1.18809	1.2514	1.48686	1.60214	0.951164	0.860188	24006
2	229584	1.20858	1.23986	1.36134	1.56988	0.994597	0.848215	23884
2	229951	1.24575	1.23406	1.21639	1.5408	0.770422	0.855781	13750
2	230294	1.17342	1.23508	1.185	1.51544	0.599887	0.872522	40769
2	230700	1.30545	1.24394	1.48844	1.49447	0.832806	0.900678	12081
2	230888	1.2276	1.26152	1.52707	1.47842	0.883987	0.941741	32399
2	231140	1.3467	1.28851	1.69557	1.46772	0.895759	0.986327	12561
2	231400	1.33637	1.32534	1.36687	1.46258	0.758953	1.03439	31779
2	231604	1.28927	1.37223	1.34428	1.46297	0.885959	1.0796	43760
2	231902	1.34708	1.42904	1.68132	1.46862	0.876864	1.10454	6541
2	232252	1.65932	1.49536	1.75624	1.47904	1.10549	1.11289	9075
2	232570	1.47585	1.57047	1.49453	1.49362	0.975693	1.12722	24159
2	233026	1.43331	1.65338	1.31368	1.51181	1.15892	1.15167	25844
2	233220	1.49417	1.7429	1.42479	1.533	1.17964	1.19066	21740
2	233430	1.68366	1.83763	1.72908	1.55659	1.40472	1.26133	1391
2	233650	1.59961	1.93598	1.69415	1.58195	1.12932	1.34934	38045
2	234012	1.67566	2.03615	1.51901	1.6084	0.987966	1.44714	40584
2	234280	1.95725	2.13619	1.99053	1.63529	1.18239	1.59215	17730
2	234608	1.83113	2.23396	1.46623	1.662	1.23621	1.77515	36142
2	234868	2.02537	2.32732	1.50075	1.68792	1.16586	1.99947	19691
2	235304	2.77036	2.41415	1.45658	1.71245	1.89011	2.32137	30264
2	235572	2.82913	2.49244	1.75004	1.73495	2.5764	2.6746	36190
2	235992	2.6915	2.56038	1.91181	1.7548	4.49025	2.99586	10845
2	236268	2.97637	2.61642	1.93744	1.77148	4.70867	3.24289	11099
2	236436	3.03905	2.65929	2.03247	1.78459	3.89513	3.27535	1074
2	236726	3.02534	2.68811	1.48294	1.79389	2.44795	3.13321	31369
2	236938	2.89507	2.70237	1.21789	1.79929	2.98598	3.0139	44292
2	237162	2.7648	2.70195	2.31629	1.80079	3.05348	3.06325	4191
2	237512	2.50332	2.68706	1.72873	1.79838	3.6558	3.26972	34134
2	237716	2.69695	2.65823	1.66277	1.79218	2.82861	3.45914	40940
2	237882	2.95315	2.61626	1.91596	1.78235	4.10825	3.88071	29293
2	238096	3.45712	2.56229	1.82887	1.76915	5.47491	4.55173	21418
2	238394	3.41923	2.49772	2.66005	1.75293	6.42365	4.41443	7477
2	238686	2.29791	2.42427	1.44553	1.73403	3.32509	3.42181	42780
2	239006	2.28999	2.34387	1.77389	1.71278	2.36734	2.77493	20541
2	239224	2.09788	2.25856	1.84687	1.68959	1.88834	2.56883	28118
2	239464	1.69124	2.17048	1.80976	1.66492	1.86726	2.40576	32283
2	239774	1.5635	2.08176	1.53726	1.6393	1.54285	2.34412	17440
2	240040	1.64105	1.99448	1.46225	1.61332	1.61242	2.28026	12459
2	240216	1.69225	1.91059	1.4077	1.58757	1.64432	2.15946	17990
2	240396	1.51965	1.83184	1.25638	1.56255	1.6058	2.07283	36321
2	240724	1.4587	1.75974	1.15476	1.53872	1.74693	2.00931	31846
2	241034	1.45925	1.69551	1.44705	1.5165	2.15089	1.95397	18001
2	241260	1.47474	1.64009	1.41807	1.49622	1.77599	1.90209	29235
2	241806	1.27766	1.59416	1.4411	1.47823	2.1943	1.83614	33620
2	242052	1.37827	1.55816	1.90021	1.46271	2.32775	1.75106	3726
2	242326	1.39204	1.53223	1.40479	1.44974	2.36056	1.66104	38044
2	242498	1.33395	1.51626	1.32548	1.43935	1.87891	1.58088	34532
2	242682	2.67603	1.50987	1.95774	1.4315	1.76388	1.51112	911
2	243047	1.56207	1.51242	1.09036	1.4262	1.33002	1.45234	39629
2	243302	1.5868	1.52309	1.1729	1.42347	1.03122	1.40805	34527
2	243534	1.59533	1.5409	1.44772	1.42332	1.33806	1.37901	36934
2	243716	1.68	1.56475	1.50679	1.42562	1.21792	1.36511	5516
2	244052	1.54688	1.59342	1.29918	1.43022	1.14665	1.3662	28319
2	244400	1.74909	1.62558	1.65349	1.43691	1.61033	1.3773	19027
2	244596	1.65795	1.65984	1.22528	1.44547	1.48402	1.39472	45107
2	244786	1.73311	1.69484	1.36277	1.45568	1.92852	1.4177	37162
2	244970	1.70284	1.72928	1.76788	1.46723	1.71265	1.44667	26213
2	245178	1.73455	1.76191	1.69019	1.47976	1.3047	1.48256	13920
2	245396	1.78469	1.79161	1.64023	1.49287	1.36789	1.52388	28515
2	245632	1.83298	1.81732	1.8183	1.50617	1.19792	1.56905	12261
2	245938	1.73148	1.83816	1.93447	1.5194	1.25145	1.61605	565
2	246308	1.5766	1.85345	1.55769	1.53238	1.09919	1.66225	1385
2	246530	1.63434	1.86274	1.05134	1.54496	1.38495	1.7049	34573
2	246834	2.03689	1.8658	1.0829	1.557	1.63897	1.74373	16224
2	247178	1.76397	1.86258	1.07641	1.56829	1.74972	1.77711	27765
2	247391	1.82216	1.85321	1.22858	1.57858	2.00819	1.80276	24457
2	247680	1.85787	1.83795	1.44969	1.58767	1.58171	1.82502	7231
2	247886	2.20085	1.81725	1.3568	1.59542	2.0412	1.8457	29160
2	248108	1.91179	1.79177	1.55218	1.60168	2.22018	1.86766	38008
2	248300	1.91392	1.76235	1.608	1.60631	2.6625	1.89756	38159
2	248618	2.18761	1.73005	2.79252	1.60914	1.41321	1.93951	9009
2	248830	2.0325	1.69602	2.08365	1.61004	2.18818	1.99362	42838
2	249168	1.87702	1.66152	1.84229	1.60906	2.06327	2.05869	32057
2	249451	1.69732	1.62793	1.63863	1.60639	2.79597	2.13088	38457
2	249728	1.52641	1.59664	1.60049	1.60233	2.40153	2.19376	25795
2	250038	1.35835	1.56905	1.48339	1.5972	2.08964	2.24035	29173
2	250472	1.31673	1.54648	1.40932	1.59128	2.55689	2.26635	41725
2	250724	1.47833	1.53003	1.83212	1.58482	3.12958	2.2621	4979
2	251008	1.58668	1.52054	1.55063	1.5781	2.39715	2.22563	18324
2	251192	1.74226	1.5186	1.31763	1.57141	2.00643	2.15024	11013
2	251429	1.58376	1.52456	1.1503	1.56511	2.101	2.03968	24333
2	251614	1.2345	1.53855	1.26806	1.55952	1.90496	1.91203	42964
2	251853	1.2224	1.56046	1.41038	1.5549	1.20468	1.79277	32788
2	252088	1.10991	1.58994	1.72847	1.55145	1.41461	1.7184	23660
2	252250	1.32698	1.62637	1.8616	1.54946	1.10924	1.70857	8242
2	252520	1.25433	1.66888	1.84509	1.54923	1.3056	1.75311	7798
2	252828	1.41969	1.71636	1.37533	1.55112	1.54868	1.8603	22792
2	253386	1.41794	1.7675	1.56667	1.55546	1.89461	1.99642	12098
2	253850	1.49348	1.82084	1.29395	1.56239	1.48811	2.10261	14622
2	254160	1.39253	1.87472	1.52307	1.57192	1.65911	2.24753	30962
2	254390	1.49671	1.92742	1.61699	1.58393	2.11218	2.48998	31747
2	254810	2.27297	1.97718	1.90067	1.59826	2.85389	2.71011	3365
2	255140	2.89503	2.02231	1.23644	1.61468	2.58442	2.82422	22787
2	255658	2.81161	2.06133	1.73448	1.6329	3.67376	3.2373	16291
2	256010	2.72819	2.09304	1.36963	1.65252	5.57597	4.002	28559
2	256212	2.44182	2.11654	1.72367	1.67308	6.11273	4.02429	27840
2	256688	2.96013	2.13125	2.27845	1.69411	2.8233	3.19389	3367
2	256862	2.79314	2.1369	1.51014	1.7152	2.78972	2.67896	26193
2	257058	2.16259	2.13346	1.62247	1.73604	1.88607	2.57315	20288
2	257282	1.96121	2.12123	1.88218	1.75628	2.31411	2.48764	43875
2	257505	2.04536	2.10071	1.65805	1.77555	2.2333	2.47898	22921
2	257686	2.07552	2.07265	1.85288	1.79339	2.39019	2.43998	26546
2	257873	1.80128	2.03798	1.80312	1.8093	2.19261	2.32238	22899
2	258102	1.8213	1.99782	1.5385	1.8228	1.76103	2.22285	6934
2	258484	1.63309	1.95344	1.76543	1.8335	2.01587	2.14869	3222
2	258808	1.50774	1.9062	1.62457	1.84108	2.08519	2.09751	25025
2	259064	1.69028	1.85757	1.89018	1.84526	1.5342	2.06224	18390
2	259534	1.69028	1.809	2.27125	1.84589	1.97721	2.01718	14055
2	265448	1.87282	1.76187	2.65232	1.8429	1.97721	1.95435	22969
2	265752	1.54026	1.71744	1.48998	1.83636	2.42021	1.88808	24881
2	265946	1.53536	1.6767	1.51711	1.82654	2.9356	1.83136	16478
2	266238	1.72019	1.64036	1.55818	1.81375	2.17733	1.78671	14016
2	266510	1.84102	1.60884	2.2322	1.79835	2.63877	1.75326	8650
2	266944	1.54658	1.58224	1.92174	1.78063	1.29308	1.73087	1798
2	267250	1.3065	1.56047	1.51108	1.76088	1.09419	1.71789	35254
2	267441	1.37441	1.54322	1.82753	1.73938	1.20815	1.713	25128
2	267736	1.26965	1.53006	1.54906	1.71651	1.13224	1.7164	23359
2	267982	1.34086	1.52045	2.00364	1.69268	1.02392	1.7248	1080
2	268244	1.31482	1.51374	2.04055	1.66835	1.18879	1.73528	2198
2	268531	1.48738	1.50923	1.72422	1.644	1.35685	1.74573	2593
2	268776	1.34975	1.50616	1.32538	1.6201	1.09088	1.75418	19493
2	269071	1.42873	1.50376	1.20503	1.59711	1.54755	1.76049	16992
2	269504	1.28973	1.50128	1.37253	1.57548	1.97039	1.76421	23496
2	269900	1.87195	1.49801	1.35016	1.55559	3.02509	1.76568	42045
2	270175	1.92439	1.49332	1.41407	1.53773	3.60416	1.76502	20209
2	270380	1.97682	1.48665	1.47798	1.52204	2.35577	1.76145	8807
2	270620	2.47374	1.47764	1.75708	1.50848	1.68219	1.75462	9583
2	270814	1.96	1.46612	1.4997	1.49693	1.92057	1.74412	29673
2	270978	1.64324	1.45219	1.96363	1.48722	2.09387	1.72995	2035
2	271442	1.32647	1.43615	1.2903	1.47915	1.6669	1.7126	24901
2	271755	1.21293	1.41844	1.29883	1.47256	1.3304	1.69274	15568
2	271928	1.09574	1.39957	1.38371	1.46719	1.52865	1.67095	35594
2	272102	1.22703	1.38007	1.44374	1.46276	1.49223	1.64767	15566
2	272294	1.11502	1.36047	1.43313	1.45893	1.37142	1.62344	33879
2	272620	1.09192	1.34133	1.36548	1.45535	1.17309	1.5988	32936
2	272818	1.01666	1.32315	1.48991	1.45165	1.08419	1.57458	13174
2	273008	1.07371	1.30643	1.43498	1.44749	1.21171	1.5515	27649
2	273398	1.18243	1.29156	1.38898	1.44254	1.70599	1.52969	17756
2	273680	1.20334	1.27885	1.41303	1.43644	1.69898	1.50931	15416
2	273856	1.3511	1.26857	1.42712	1.42891	1.32766	1.49042	42316
2	274142	1.42392	1.26089	1.85427	1.41975	1.21354	1.47307	19686
2	274320	1.14585	1.25597	1.51328	1.40886	1.09432	1.4575	43209
2	274513	1.20466	1.25383	1.55683	1.39634	1.36485	1.44374	625
2	274815	1.11207	1.25442	1.27693	1.3824	1.55508	1.43171	33315
2	275170	1.04427	1.25751	1.18932	1.36739	1.58208	1.4213	28854
2	275570	1.3903	1.26275	1.41564	1.35175	1.5641	1.41243	18318
2	275858	1.58943	1.26976	1.60981	1.33601	1.449	1.40509	4289
2	276036	1.24142	1.27816	1.4291	1.32079	1.41337	1.39932	28930
2	276212	1.32631	1.2876	1.25557	1.3068	1.37134	1.39512	24646
2	276476	1.40273	1.29779	1.2288	1.29486	1.50288	1.39244	29773
2	276680	1.50062	1.30846	1.10164	1.28573	1.69262	1.39126	32724
2	276980	1.44032	1.31935	1.13186	1.28019	2.03211	1.39159	42186
2	277415	1.4346	1.33028	1.25222	1.27895	2.37931	1.39359	37825
2	277668	1.34579	1.34115	1.41645	1.28266	1.14445	1.39759	23913
2	278006	1.51275	1.35194	1.68381	1.29195	1.33408	1.40394	3428
2	278209	1.58666	1.36267	1.7232	1.30737	1.28325	1.41295	7014
2	278470	1.43572	1.37338	0.851822	1.32937	1.65721	1.42488	30347
2	278682	1.28575	1.3841	1.34623	1.35824	1.55324	1.43994	10341
2	279016	1.13579	1.39484	1.31255	1.39409	0.875087	1.4583	29020
2	279387	1.52139	1.40564	1.39726	1.43676	0.931011	1.48009	27218
2	279562	1.13172	1.41656	1.31954	1.48589	1.01325	1.50517	36753
2	280130	1.18346	1.42768	1.43419	1.54089	1.19941	1.5332	754
2	280324	1.2352	1.43903	1.25523	1.6009	1.67362	1.56359	18211
2	280495	1.25758	1.45057	1.27653	1.66485	1.38973	1.59568	22150
2	280824	1.31356	1.46219	1.81644	1.73142	1.62338	1.62878	10653
2	281132	1.8723	1.47371	1.54756	1.79913	1.61819	1.66225	43410
2	281336	1.62087	1.48493	1.81319	1.86647	1.35831	1.6954	21694
2	281540	1.34887	1.49566	1.83102	1.93192	1.06513	1.72749	36484
2	281758	1.28961	1.50566	1.82874	1.99403	1.49412	1.75772	43846
2	281946	1.44499	1.51462	2.17771	2.05137	1.88907	1.78521	12855
2	282190	1.54214	1.5222	2.14046	2.1026	1.88263	1.80911	18454
2	282396	1.63912	1.52806	2.20867	2.14645	2.15498	1.82865	22161
2	282664	1.55285	1.53187	2.067	2.18181	2.52173	1.84309	30966
2	282916	1.69074	1.5334	2.12596	2.20774	2.75248	1.85181	16450
2	283112	1.75653	1.53247	2.71612	2.22352	3.00202	1.85431	10843
2	283310	1.48478	1.52894	2.52168	2.22871	2.98726	1.85027	36469
2	283734	1.72683	1.52276	3.12106	2.22313	1.55621	1.83968	32432
2	283941	1.65386	1.51394	2.63133	2.20695	1.47506	1.82288	33153
2	284194	1.46736	1.50257	2.2253	2.18071	1.63416	1.80043	44718
2	284398	1.52331	1.48888	2.68629	2.14533	1.74701	1.77304	14899
2	284606	1.56793	1.47318	1.96679	2.10204	1.31014	1.74149	39787
2	284856	1.37416	1.45582	1.86773	2.05234	1.05125	1.70657	27398
2	285146	1.38183	1.4372	1.77826	1.99781	1.23144	1.6691	5199
2	285380	1.58197	1.41771	2.00799	1.94012	1.18276	1.62992	13082
2	285660	1.42981	1.39777	1.58956	1.88095	1.17018	1.58985	526
2	285834	1.18472	1.37788	1.69512	1.82195	1.08015	1.54974	39067
2	286162	1.2013	1.35851	1.80188	1.76473	1.65225	1.51042	12368
2	286427	1.14416	1.34016	1.95263	1.71081	1.8049	1.47268	3202
2	286764	1.15423	1.32327	1.73307	1.66155	1.68928	1.43736	3762
2	286982	1.59976	1.3082	1.23413	1.61815	2.10378	1.40523	40045
2	287380	1.22306	1.29524	1.15077	1.58164	1.40579	1.37699	38682
2	287724	1.25467	1.28463	1.16112	1.55285	1.63109	1.3532	39701
2	287958	1.20421	1.2765	1.24278	1.53235	1.27717	1.33418	32001
2	288246	1.30396	1.27087	1.17163	1.52043	1.174	1.32001	7334
2	288458	1.11922	1.26767	1.25454	1.51702	1.21874	1.31057	43751
2	288634	1.22068	1.26672	1.33745	1.52167	1.4323	1.30563	17999
2	289022	1.45711	1.26778	1.57262	1.53364	1.30208	1.30484	1560
2	289366	1.26466	1.27059	1.68711	1.55195	1.02283	1.30781	4976
2	289578	1.29421	1.27484	1.57901	1.57547	1.13433	1.31416	12969
2	290082	1.25218	1.28019	1.71665	1.60299	1.44798	1.3235	30898
2	290344	1.22893	1.28631	1.46875	1.63322	1.13996	1.33546	42888
2	290698	1.19764	1.29279	2.02336	1.66485	1.2861	1.34967	9374
2	291012	1.266	1.29919	2.59937	1.69657	1.42943	1.36571	3905
2	291284	1.26158	1.30511	1.9515	1.72712	1.53313	1.38309	12055
2	291477	1.23046	1.31013	1.69006	1.75537	1.26506	1.40123	43135
2	291784	1.34484	1.31389	1.67327	1.78029	1.26014	1.4195	32054
2	292260	1.73298	1.31607	1.75949	1.80094	1.4289	1.43728	1557
2	292478	1.4667	1.31642	1.57327	1.81648	1.47243	1.45401	45088
2	292720	1.26	1.3148	1.83209	1.82622	1.20996	1.46922	20207
2	292934	1.2418	1.31118	2.21396	1.82967	1.8212	1.48265	9978
2	293110	1.30603	1.30561	1.84295	1.82656	1.98783	1.49411	21843
2	293372	1.35184	1.29821	1.77563	1.81692	1.70093	1.50356	21123
2	293802	1.39764	1.28915	1.87129	1.80096	1.54937	1.51105	21188
2	294042	1.40963	1.2786	1.93429	1.77908	1.50058	1.51662	24565
2	294416	1.16133	1.26675	1.63433	1.75183	1.05611	1.52027	28640
2	294600	1.22888	1.25383	1.64186	1.71983	1.32083	1.52198	39486
2	295072	1.2422	1.24007	1.92483	1.68383	1.83141	1.52164	7012
2	295519	1.07893	1.22577	1.4018	1.64465	1.48146	1.51921	28455
2	295712	1.23535	1.21127	1.48733	1.60322	1.80185	1.51476	24976
2	295950	1.1883	1.19693	1.37915	1.56051	1.47353	1.50843	22683
2	296164	1.28719	1.18316	1.58055	1.51748	1.61267	1.50056	12129
2	296346	1.03818	1.17037	1.53346	1.47511	1.66392	1.49156	40197
2	296554	0.986046	1.15896	1.26446	1.43438	1.30738	1.48187	43753
2	296828	1.05507	1.14928	1.44746	1.39628	1.17585	1.47195	3923
2	297110	1.16377	1.14156	1.37858	1.36177	1.35111	1.46221	16067
2	297316	1.12299	1.13596	1.36319	1.33173	1.26978	1.45287	33604
2	297504	1.18	1.13253	1.31316	1.3069	1.37585	1.44406	24605
2	297711	1.31324	1.13129	1.35306	1.28784	1.40774	1.43578	39835
2	298016	1.29136	1.1322	1.52485	1.27499	2.08039	1.42796	9732
2	298287	1.1862	1.13525	1.40512	1.26862	1.63692	1.42062	2773
2	298448	1.21372	1.1404	1.3206	1.2689	1.47815	1.41387	8097
2	298655	1.03893	1.14761	1.26476	1.27588	1.19563	1.40796	42848
2	298854	1.01324	1.15681	1.0304	1.28949	1.02509	1.40318	41259
2	299260	0.910929	1.16792	1.25915	1.30953	0.902798	1.39985	15964
2	299486	1.01209	1.18077	1.07376	1.33557	0.835941	1.39815	3238
2	299872	1.02465	1.19512	1.20092	1.36705	0.99051	1.39818	37870
2	300106	1.27077	1.21066	1.11433	1.40326	1.3411	1.39988	36942
2	301206	1.33595	1.22706	1.42414	1.44339	1.47447	1.40304	19822
2	301394	1.3189	1.24393	1.45939	1.48647	2.15405	1.40738	36038
2	301740	1.39525	1.26092	1.42422	1.53145	2.76983	1.41252	43403
2	302224	1.54013	1.27773	1.53287	1.57717	1.86507	1.41813	33911
2	302477	1.45925	1.29415	1.91845	1.62248	1.97312	1.42402	1906
2	302834	1.3884	1.31004	1.42809	1.66627	1.74922	1.43018	28298
2	303266	1.22396	1.32533	1.74416	1.70754	0.859993	1.43671	8777
2	303566	1.25599	1.33999	1.59218	1.74543	0.995514	1.44379	13095
2	303812	1.21621	1.35396	1.71924	1.7792	0.965225	1.4515	11100
2	303978	1.15924	1.36719	1.54281	1.80822	0.811271	1.45977	27770
2	304174	1.2791	1.37962	1.78427	1.83194	0.930091	1.46848	35499
2	304515	1.4932	1.3912	2.41279	1.84994	1.10977	1.47746	2669
2	304758	1.46071	1.40191	2.40345	1.86197	1.14559	1.48653	11120
2	304920	1.42742	1.41176	2.46223	1.86793	1.69542	1.4956	4914
2	305186	1.62561	1.42082	2.21461	1.86793	1.90663	1.50463	40289
2	305532	1.52269	1.42921	2.18767	1.86221	1.43158	1.51369	28292
2	305890	1.53535	1.43708	1.99813	1.85118	1.58727	1.52306	33808
2	306076	1.44552	1.44462	2.25233	1.83537	1.94281	1.53318	3446
2	306274	1.33933	1.45203	1.63964	1.8155	1.82489	1.5446	33888
2	306534	1.37119	1.45943	1.45912	1.79245	1.84614	1.55791	33409
2	306952	1.41493	1.46691	1.4418	1.76717	1.98931	1.57354	41040
2	307182	1.42254	1.47442	1.34002	1.74062	1.5847	1.59173	45070
2	307478	1.76489	1.48187	1.26964	1.71367	2.08257	1.61257	2130
2	307759	1.46944	1.4891	1.19926	1.68707	2.26396	1.63605	29072
2	307936	1.40669	1.49597	1.28889	1.6615	2.18515	1.66215	39527
2	308146	1.30739	1.50233	1.37851	1.63749	1.37827	1.69086	33486
2	308364	1.40589	1.50803	1.47224	1.61551	1.22769	1.72204	29654
2	308594	1.50334	1.51289	1.54537	1.59588	1.59295	1.75545	41594
2	308774	1.38173	1.5167	1.72279	1.57879	1.30015	1.79073	39003
2	308936	1.42852	1.51925	2.11523	1.5643	1.00972	1.82741	10313
2	309116	1.42637	1.52035	2.20464	1.55238	1.14993	1.865	663
2	309374	1.44899	1.51977	1.70269	1.54289	1.23712	1.90287	15746
2	309552	1.48773	1.51729	1.39462	1.53569	1.32192	1.94016	34891
2	309870	1.57996	1.51266	1.54338	1.53047	1.9448	1.97583	5224
2	310106	1.52202	1.5057	1.28554	1.52684	1.77391	2.00864	28126
2	310278	1.54885	1.49626	1.47375	1.52426	2.40787	2.0373	14579
2	310524	1.8296	1.48433	1.60133	1.52199	2.24899	2.06066	20659
2	310755	1.5796	1.46999	1.43137	1.5193	2.09011	2.07775	13076
2	310934	1.50135	1.45341	1.47478	1.51559	2.20409	2.08773	4773
2	311126	1.68282	1.4348	1.41503	1.51027	2.72598	2.08987	7404
2	311436	1.69578	1.41441	1.44668	1.50311	3.80793	2.08357	39484
2	311768	1.72205	1.39252	1.7837	1.4941	3.36641	2.06837	5331
2	312004	1.23108	1.36946	1.26794	1.48285	2.22291	2.04412	45203
2	312408	1.12579	1.34564	1.28133	1.46919	1.68066	2.01099	21248
2	312576	1.29164	1.32152	1.56415	1.45346	1.55936	1.96935	11725
2	312886	1.13778	1.2976	1.49299	1.43608	1.70352	1.91976	31688
2	313222	1.11151	1.2744	1.50697	1.41788	1.46217	1.86288	29827
2	313528	1.08621	1.25248	1.41141	1.40034	1.64583	1.79953	34059
2	313746	1.08769	1.23244	1.32734	1.38288	1.74355	1.73076	42928
2	314096	1.08917	1.21487	2.25829	1.365	1.78284	1.65788	6838
2	314376	1.05995	1.20033	1.47795	1.34922	1.03325	1.58239	27717
2	314564	1.07587	1.18926	1.27807	1.33761	1.04081	1.50584	30184
2	314766	1.02365	1.182	1.44605	1.33352	1.35764	1.42974	33251
2	314940	1.15247	1.1788	1.22705	1.34036	1.27717	1.35552	28220
2	315161	1.43372	1.1798	1.55616	1.35695	1.47252	1.28456	29549
2	315464	1.57612	1.18515	1.19447	1.38061	1.24765	1.21822	28987
2	315834	1.38508	1.19494	1.33556	1.41447	1.28605	1.15779	36088
2	316142	1.38933	1.20916	1.41929	1.46149	1.21311	1.10441	37779
2	316500	1.25779	1.22776	1.34968	1.51816	1.20106	1.05892	24239
2	316760	1.37589	1.25057	1.69268	1.58289	0.871717	1.02188	41716
2	316942	1.31441	1.27728	1.77878	1.64661	1.15107	0.993601	40617
2	317226	1.29993	1.30748	1.24211	1.70077	0.951983	0.974252	24149
2	317448	1.12694	1.34063	1.32508	1.75233	0.924765	0.963878	27703
2	317610	1.09569	1.376	1.54658	1.8096	0.763241	0.962367	34667
2	317794	1.28391	1.41278	1.98655	1.87284	0.864485	0.969386	11772
2	318018	1.36342	1.45008	1.80296	1.94088	0.843112	0.984374	13876
2	318210	1.3429	1.48702	1.66387	2.0169	1.10167	1.00661	17341
2	318608	1.26394	1.52283	1.53783	2.09968	1.00532	1.03531	40665
2	318794	1.35796	1.55679	1.65835	2.20198	0.961338	1.06967	25574
2	318979	1.47107	1.58827	1.91872	2.33425	0.93926	1.10886	2957
2	319272	1.45726	1.61668	1.83036	2.4801	0.989949	1.15199	43108
2	319548	1.53056	1.64147	2.81479	2.62287	1.07343	1.19807	10776
2	319784	1.7636	1.66208	3.57359	2.75006	1.33856	1.24604	10316
2	319988	1.64515	1.67804	3.06646	2.85254	1.3601	1.29485	35128
2	320155	2.03012	1.68892	4.0142	2.92566	1.64843	1.34357	6701
2	320578	2.07516	1.69438	4.64907	2.96924	1.49298	1.39139	11113
2	320872	2.02848	1.69423	4.11062	2.96998	1.7209	1.43758	19821
2	321152	3.34892	1.68845	3.08664	2.9175	1.41346	1.48148	15494
2	321330	1.56629	1.6772	2.59837	2.8258	1.70903	1.52244	35579
2	321632	1.68295	1.66091	2.69014	2.70829	1.95121	1.55989	7779
2	322104	1.35485	1.64019	2.13256	2.58032	1.3697	1.59342	9624
2	322280	1.29904	1.61575	1.97451	2.45407	1.44549	1.62272	327
2	322502	1.24322	1.58835	1.51312	2.33206	1.92847	1.64757	45078
2	322688	1.31873	1.55872	2.07842	2.21531	1.887	1.66776	3312
2	322982	1.26202	1.52755	2.06543	2.11043	1.21469	1.68307	862
2	323460	1.41037	1.49548	2.19918	2.02298	1.44366	1.69332	4286
2	323748	1.29012	1.46314	1.76777	1.9496	1.79262	1.69842	38153
2	323956	1.5275	1.43112	1.80009	1.88776	1.70069	1.6984	2397
2	324210	1.40139	1.40002	1.45608	1.83211	1.38805	1.69339	30331
2	324384	1.33035	1.37048	1.86129	1.7787	1.63247	1.68364	9259
2	324616	1.29963	1.34308	1.65351	1.72927	1.84603	1.66939	31653
2	324954	1.29354	1.31842	1.67011	1.68508	1.56684	1.65094	101
2	325192	1.23914	1.29698	1.59054	1.64788	1.6185	1.62863	1462
2	325440	1.05179	1.2791	1.67837	1.61894	1.35582	1.60289	22381
2	325660	1.12459	1.26496	1.90983	1.59762	1.36336	1.5742	6104
2	326010	1.13816	1.25454	1.18816	1.58296	1.51447	1.54309	38087
2	326258	1.28286	1.24763	1.68144	1.57409	1.74836	1.51009	8928
2	326452	1.41814	1.24395	1.50293	1.57018	1.89887	1.4757	37672
2	326690	1.64451	1.24312	1.08881	1.57033	2.36757	1.44051	36528
2	326966	1.83302	1.24475	1.50404	1.57391	1.86134	1.40513	19773
2	327466	1.28194	1.24844	1.91927	1.57911	1.0639	1.37028	36098
2	327898	1.22839	1.25381	2.20835	1.58435	0.80334	1.33673	33277
2	328164	1.28798	1.2605	2.19905	1.58987	1.25752	1.30524	8753
2	328332	1.03042	1.26817	1.68073	1.59584	1.2738	1.27662	44180
2	328614	1.19202	1.27646	1.42843	1.60304	1.10023	1.25165	33050
2	328804	1.07494	1.28496	1.39755	1.61208	1.12435	1.23108	41053
2	328970	1.1719	1.29324	1.70561	1.62241	1.36286	1.21564	12633
2	329276	1.15351	1.3009	1.43528	1.63351	1.01467	1.20603	39631
2	329516	1.13975	1.30763	1.74761	1.64476	0.947862	1.20286	4617
2	329678	1.16496	1.31327	1.78301	1.65561	0.990207	1.2067	662
2	329842	1.21989	1.31774	1.36707	1.66587	0.965514	1.21804	36308
2	330098	1.35468	1.32113	1.52117	1.67544	1.21286	1.23729	40626
2	330310	1.52723	1.3236	1.83434	1.6842	1.35557	1.26479	8559
2	330520	1.56016	1.3254	1.57439	1.69202	1.40359	1.30079	2316
2	330762	1.46121	1.32685	1.65747	1.69885	1.50468	1.34544	30020
2	330967	1.56823	1.32835	1.68519	1.70462	1.62146	1.39883	8833
2	331360	1.48748	1.33031	1.73452	1.70952	2.11243	1.4609	18236
2	331802	1.44028	1.3331	1.2264	1.71371	1.41381	1.53144	43756
2	332126	1.42435	1.3371	1.17103	1.71692	1.21538	1.61009	36470
2	332536	1.76809	1.34265	1.36531	1.7188	2.53363	1.69629	39300
2	332880	1.27532	1.35012	1.42934	1.71888	1.39217	1.78927	37584
2	333270	1.37405	1.35992	2.00534	1.71666	1.59622	1.88823	22789
2	333844	1.43706	1.3724	2.34712	1.71189	1.72059	1.99221	28503
2	334230	1.23859	1.3878	2.19726	1.70443	1.80587	2.10013	22127
2	334458	1.18413	1.40621	2.68436	1.69424	2.36804	2.21085	7176
2	334842	1.34028	1.42747	1.76651	1.68141	2.8367	2.32305	38774
2	335098	1.12553	1.45129	2.02532	1.66619	2.43241	2.43533	12272
2	335296	1.23094	1.47725	1.70903	1.64889	1.90571	2.54628	16257
2	335516	1.18902	1.50486	1.32203	1.62991	2.04432	2.65449	21154
2	335920	1.25342	1.53351	1.1841	1.60971	1.95688	2.75851	43026
2	336186	1.34047	1.56253	1.40238	1.58872	2.36758	2.85694	13393
2	336446	1.44952	1.59121	1.73038	1.56736	3.11018	2.9483	1357
2	336742	1.55858	1.6188	1.35329	1.54599	3.34193	3.03119	4685
2	337190	1.38451	1.64464	1.46032	1.52502	4.26364	3.10434	10811
2	337354	1.51153	1.66808	1.28994	1.50485	3.95261	3.16664	30583
2	337748	1.30319	1.68846	1.39302	1.48598	3.72015	3.21715	33422
2	338001	1.63626	1.70514	1.31109	1.46892	3.40123	3.25516	28316
2	338456	2.76898	1.71744	1.32689	1.45421	3.25911	3.28	18149
2	338646	2.77751	1.72471	1.23657	1.4424	2.63778	3.29121	19146
2	338890	2.78603	1.72654	1.52207	1.434	3.62655	3.28851	8623
2	339076	2.0994	1.72272	1.10216	1.42939	3.45303	3.2719	40280
2	339294	1.91626	1.71329	1.98717	1.42881	3.225	3.24168	919
2	339524	1.77087	1.69852	1.82941	1.43229	3.0516	3.19841	11045
2	339724	1.47907	1.67879	1.48571	1.43971	3.02794	3.14284	19193
2	339928	1.32371	1.65463	1.41857	1.45082	2.97386	3.07589	13451
2	340284	1.13219	1.62665	1.47746	1.46526	2.85806	2.99863	29022
2	340544	1.2003	1.59554	1.31532	1.48263	2.66165	2.91228	34747
2	340720	1.32583	1.56203	1.37178	1.50249	2.38524	2.81823	45073
2	340986	1.21361	1.52678	1.76534	1.52431	2.5202	2.71797	16060
2	341260	1.26286	1.4904	2.0855	1.54756	2.34868	2.61295	4290
2	341462	1.0781	1.45344	1.15102	1.57169	3.04296	2.50467	36782
2	341638	1.44196	1.41649	1.36823	1.59611	3.67296	2.39463	10233
2	341839	1.61075	1.38017	1.23892	1.62024	3.05298	2.28436	15429
2	342050	1.39091	1.34519	1.4602	1.64345	1.73105	2.17553	30384
2	342246	1.43221	1.31224	1.56386	1.66504	1.69068	2.06976	27053
2	342430	1.37804	1.28191	1.45083	1.68431	1.7588	1.96857	38756
2	342659	1.28078	1.25466	1.95506	1.70058	1.68358	1.87331	10840
2	342944	1.31608	1.23074	1.84704	1.71329	1.09686	1.78507	21198
2	343170	1.35139	1.21031	1.8011	1.72201	1.65776	1.70469	20658
2	343506	1.16721	1.1934	1.99101	1.72652	1.85825	1.63279	11533
2	343682	1.04471	1.17995	1.51474	1.7267	1.85296	1.56976	42427
2	343956	1.1629	1.1698	1.66543	1.72263	1.55501	1.51578	41322
2	344194	1.47053	1.16277	2.43201	1.71453	1.51216	1.47089	5906
2	344372	1.41036	1.1587	1.66866	1.70274	1.18664	1.43501	40568
2	344682	1.20498	1.15749	1.58634	1.68776	1.10025	1.40794	29582
2	344910	1.10203	1.15917	1.77888	1.67021	1.25681	1.38947	14045
2	345304	1.01529	1.1638	1.87386	1.65077	1.17341	1.37926	12806
2	345734	1.05878	1.17138	1.63218	1.63016	1.08742	1.37677	23175
2	346004	1.06355	1.18184	1.86654	1.60912	1.16978	1.38129	11467
2	346286	1.01782	1.195	1.7524	1.58839	1.34484	1.39186	12455
2	346580	1.06059	1.21057	1.95842	1.56879	1.43256	1.40742	3731
2	346978	1.11468	1.22825	1.26051	1.55115	1.34047	1.42686	39332
2	347272	1.21949	1.24773	1.18906	1.53633	1.79753	1.44911	40113
2	347454	1.43973	1.26874	1.3332	1.52516	2.07862	1.47317	26499
2	347708	1.68151	1.29098	1.47733	1.5183	2.14784	1.49822	27739
2	347966	1.35042	1.3142	1.18989	1.51629	2.19949	1.52362	39945
2	348190	1.41198	1.33815	1.16662	1.51947	1.62578	1.54893	44175
2	348356	1.34675	1.36263	1.48904	1.52799	1.36168	1.57389	6439
2	348544	1.23925	1.38741	1.31426	1.5418	1.16393	1.59829	26682
2	348726	1.23631	1.41219	1.38104	1.56062	1.32817	1.62192	37927
2	348930	1.33081	1.43653	1.24771	1.58395	1.31581	1.64452	5106
2	349276	1.43636	1.45989	1.521	1.61109	1.8296	1.66589	15647
2	349834	1.27355	1.48168	1.99729	1.64121	1.41548	1.68587	12979
2	350110	1.76175	1.50133	2.05516	1.67341	1.77424	1.70452	6133
2	350362	1.5449	1.51837	2.11303	1.70677	2.133	1.72201	20663
2	350610	1.63223	1.53244	1.76698	1.74037	1.81499	1.73865	295
2	350896	1.54117	1.54329	1.42092	1.77329	1.83218	1.75487	37976
2	351220	1.48096	1.55074	1.46501	1.80455	1.66979	1.77111	19946
2	351498	1.42233	1.55469	1.74094	1.83316	1.71915	1.78784	24257
2	351736	1.62981	1.55512	2.06221	1.85812	1.24421	1.8055	5672
2	352144	1.59563	1.55203	1.99473	1.87855	1.73232	1.82438	23686
2	352384	1.51945	1.54547	1.87208	1.89371	2.22044	1.84459	22165
2	352806	1.41865	1.53547	1.89233	1.90299	2.38729	1.86599	38862
2	352996	1.80803	1.52212	2.18801	1.90595	2.35826	1.88828	3624
2	353350	1.81334	1.50554	2.18456	1.90236	1.91685	1.91117	11254
2	353784	2.08582	1.48597	2.18953	1.8922	1.62752	1.93438	4642
2	354030	1.37492	1.46379	2.21213	1.87573	1.86691	1.95771	6369
2	354332	1.20461	1.4395	1.62879	1.85341	1.26383	1.9809	29596
2	354712	1.20391	1.41363	1.99718	1.82588	1.33159	2.00363	2022
2	355000	1.23736	1.38672	1.91849	1.79384	1.70243	2.02545	10072
2	355372	1.15626	1.35927	1.51167	1.75802	1.8253	2.04585	34856
2	355536	1.24732	1.33168	1.54758	1.71918	2.40607	2.06429	20955
2	355914	1.33839	1.30432	1.89849	1.67813	1.84409	2.08021	3802
2	356208	1.2442	1.27749	1.57371	1.63567	2.4117	2.09305	31908
2	356440	1.23048	1.25142	1.32013	1.59266	2.15345	2.10223	31125
[truncated: 43,221 more rows]
