# Supplementary material for: The PHD finger protein Spp1 has distinct functions in the Set1 and the meiotic DSB formation complexes
Source: PLoS Genet. 2018 Feb 14;14(2):e1007223. doi: 10.1371/journal.pgen.1007223 (PMC5828529; doi:10.1371/journal.pgen.1007223)
Supplement: S4 Table — (XLSX) [file pgen.1007223.s012.xlsx]

## Sheet: Fig 1A
Fig 1A. ChIP-qPCR of Spp1-TAP during meiosis
%input
time (hr)	control site	Axis	DSB hotspot (BUD23)
0	0.0272409	0.0128028	0.029494
2	0.0286053	0.0428889	0.0464482
3	0.0387672	0.30868	0.0985969
4	0.0388245	0.269477	0.0682048
5	0.0266556	0.131685	0.0470688
7	0.0284162	0.0471346	0.0361718
8	0.049009	0.0890619	0.0685132
/control site
time (hr)	control site	Axis	DSB hotspot (BUD23)
0	1	0.469986	1.08271
2	1	1.49933	1.62376
3	1	7.9624	2.54331
4	1	6.94092	1.75675
5	1	4.94023	1.76582
7	1	1.65872	1.27293
8	1	1.81726	1.39797

## Sheet: Fig 1C
Fig 1C. Mass spectrometry analysis of proteins pull-down by Spp1-TAP in meiosis (t = 3.5 hr). In green: proteins significantly co-purified with Spp1 (log2(Fold change)>3 and log10(p-value)<4).
The complete data set is in S1 Table
logFC	-LOG10(p-value)	Gene_names
11.2984	4.70628	SPP1
14.0006	6.47536	BRE2
12.9832	6.14931	SWD2
12.585	5.97597	SWD3
11.9233	5.27923	SET1
11.417	4.99467	SWD1
10.0577	5.06693	SDC1
9.9273	6.03554	SHG1
8.5584	5.30386	REC107
7.93774	4.18282	BUD27
1.54484	0.557006	RPL36A;RPL36B
-0.190573	0.0542006	ADH1
-0.327665	0.0918157	ADH2
0.494554	0.207737	TDH3
-0.407099	0.16058	COX2
-0.668532	0.20712	CDC19
-0.736839	0.225249	PGK1
-1.15148	0.314851	SUC2
-0.322976	0.098273	IPP1
-0.445896	0.148427	ATP2
-0.879046	0.224917	CIT1
-0.647413	0.234196	ENO2
-0.79844	0.188039	GPM1
0.201876	0.0595612	HTB2;HTB1
0.690944	0.118637	HHF1
-0.108798	0.0226846	RPL28
1.99228	0.477434	RPS17B;RPS17A
0.267211	0.0698303	TUB2
-0.676613	0.306635	HSP82
-0.324483	0.139361	TEF1
-2.82188	1.19188	RPO21
0.464618	0.216096	PAB1
1.30316	0.541505	RPL24A
0.373082	0.135499	RPL25
0.510076	0.210053	POR1
-0.0587092	0.0178987	PMA1
0.162057	0.064784	RPP0
1.57063	0.837795	SUP35
-0.0381333	0.0104406	ATP4
1.77183	0.460437	RPL7B;RPL7A
-0.515655	0.177998	RPL9A
1.1988	0.234189	RPL6B
0.50001	0.171529	RPL33A
0.97271	0.281351	RPL22A
0.535422	0.219853	RPS3
1.25904	0.240258	RPS9B
1.53399	0.37731	RPS13
0.897576	0.313246	RPS31
-0.223358	0.0908119	PRT1
-0.253661	0.0723246	PDC1
1.29803	0.394073	RPS14A;RPS14B
0.18919	0.0709265	DED1
0.277723	0.10408	SIR2
0.115689	0.034087	GPH1
0.706354	0.235327	RHO1
0.0689954	0.0234148	CYT1
-0.229384	0.0737796	FAS1
-0.597637	0.214515	ATP1
-0.549327	0.234458	COR1
-0.298089	0.126072	QCR2
-1.65859	0.99107	URA2
-2.33217	1.25735	HTS1
-0.0536686	0.0170471	PEP4
-2.36964	1.36062	DST1
3.02956	1.36538	RAD2
0.778089	0.295459	RPS19A
-1.27395	0.43329	RPC40
-0.06821	0.00847159	GCD1
0.0769892	0.0245665	ATP5
1.2254	0.404916	RPS25A;RPS25B
0.892274	0.228284	RPS22B;RPS22A
-0.148533	0.0303297	RPS28A;RPS28B
0.0878536	0.0323641
0.460215	0.155043	RPL27B;RPL27A
1.93066	0.710292	RPL31A
0.523364	0.250862	SSC1
0.715375	0.144693	RPL20B;RPL20A
2.08516	0.552535	RPL43B;RPL43A
0.693819	0.214735	RPS24B;RPS24A
0.246284	0.0386698	RPS4B;RPS4A
0.221404	0.0473171	RPS6B;RPS6A
0.402272	0.130358	RPS8B;RPS8A
1.86891	0.721597	RPL23B;RPL23A
1.1	0.469321	RPL1B;RPL1A
0.395734	0.112122	RPL2B;RPL2A
0.693706	0.291576	RPS11B;RPS11A
-0.804773	0.293541	RPL18B;RPL18A
0.720324	0.191011	RPS16B;RPS16A
0.186728	0.0760228	RPL12B;RPL12A
0.513943	0.143611	RPS18B;RPS18A
0.954169	0.328286	RPL19B;RPL19A
1.95103	0.327479	RPL35B;RPL35A
-1.42402	0.356656	TIF1
0.493431	0.228672	SSA1
0.360174	0.165749	SSA2
0.116915	0.0447991	SAM1
-0.070074	0.0201006	MRP1
0.723715	0.262275	RPL4A
1.24054	0.467948	PET54
-0.307844	0.0824154	PCK1
0.157229	0.0430818	ARF1
-1.34973	0.467197	PYC1
0.649964	0.324787	SSB1
-0.941394	0.451309	SIR4
-1.63328	0.68959	TCP1
0.534421	0.171651	YPK1
-1.08458	0.525454	LAT1
1.13891	0.421919	KIN1
-0.416796	0.177185	KIN2
0.787372	0.338099	PCT1
-0.247391	0.100032	POX1
-0.907938	0.314507	DPM1
0.309744	0.0975388	RPL30
-1.07117	0.509463	RPL3
-2.72798	1.03117	FBA1
2.53544	1.27206	YAK1
-2.26746	0.595611	RAD4
0.291216	0.110804	CMP2
1.29266	0.726142	NSP1
-0.0482377	0.0151238	HSC82
0.222188	0.0697976	TRM1
1.74182	0.512995	NOP1
-0.460042	0.145568	BGL2
-0.676133	0.200559	VMA2
-0.383651	0.164727	PDA1
-0.355731	0.145985	KAR2
-2.34476	1.05562	YEF3
0.133043	0.0516442	OM45
0.285528	0.12218	NCP1
-0.947875	0.393748	PFK1
-0.830292	0.366788	PFK2
0.712795	0.237438	RPL8A
-0.29953	0.108026	VMA1
0.453759	0.14681	SRV2
-0.609445	0.265987	GRX2
0.0398107	0.0141876	PET9
-0.335691	0.138839	SNF5
1.02445	0.425283	ATP10
-0.118648	0.032627	ART10
0.995675	0.385203	SNF6
1.35346	0.425182	DDR48
-1.08546	0.376612	FAS2
0.636149	0.213034	GAP1
-0.695087	0.311985	KGD2
-1.22518	0.403061	ACO1
-0.33077	0.101638	HSP60
-0.537975	0.257757	NUP1
0.360199	0.0932696	KGD1
-0.433065	0.17923	OLE1
0.286447	0.0596254	PWP1
0.800233	0.412106	ATP15
-0.245	0.0641578	REB1
-0.654402	0.180301	VPS1
0.255391	0.102342	SDH2
1.17935	0.57991	MCK1
-0.619113	0.269257	MDH2
-0.505681	0.174499	CHC1
-1.79986	0.661882	SSA4
1.30287	0.741135	VMA4
0.0374507	0.0135061	CMK2
-0.161969	0.0566591	SIN3
2.77254	1.16666	ARG1
-0.0527805	0.013773	AMS1
0.615127	0.165183	RPS1B
0.0281543	0.00987009	CNA1
4.32769	1.95763	MRPL25
1.10382	0.479869	MIR1
0.517071	0.19292	TOM40
0.909754	0.234607	SSD1
0.042103	0.0109613	DBP2
-0.376028	0.143964	DBP1
-1.02226	0.282425	SIS1
2.64004	1.58798	CNB1
-2.65014	1.15834	BUD5
-0.424437	0.167893	CDC10
0.508986	0.207886	RVS161
2.19928	1.24226	HCM1
0.497701	0.198526	RNQ1
-0.454728	0.175061	DMC1
0.49925	0.173689	RAD51
0.849057	0.324524	YDJ1
1.46477	0.431968	SRO9
0.332742	0.10359	ADY2
-0.424934	0.115442	SYP1
0.730365	0.242294	IMG2
2.81563	1.6815	PAT1
-0.462805	0.140824	CDC48
-0.324128	0.101007	RPL5
1.16872	0.521543	RPS5
1.90432	0.47712	RPL16A
0.948004	0.319217	RPL16B
1.25445	0.537195	RPS7A
-0.592676	0.155999	GSY2
-1.00767	0.41179	NSR1
-0.622427	0.207611	SPT5
0.435386	0.16359	KRE2
1.17681	0.516501	PRP45
0.027981	0.00633229	ICL1
-0.538655	0.129445	IDH2
-2.5041	0.580455	CWP1
0.17567	0.0408297	IDH1
1.11135	0.523014	BMH1
-0.626081	0.227757	SEC1
0.749811	0.345828	ATP7
-0.582104	0.131771	MLS1
-0.24315	0.092037	PMT2
-0.416198	0.188475	TPS2
-0.0483431	0.0148993	SEC21
0.211431	0.0813526	GUT2
0.330762	0.0967394	ACH1
-0.313437	0.0562268	EFT1
1.29675	0.24248	PYC2
1.21651	0.345859	NDI1
-2.3985	0.562748	RPC82
0.463902	0.165668	NTH1
0.102891	0.0377823	RNP1
-0.157473	0.0562594	CDC3
0.431902	0.179404	CDC12
-0.47611	0.209254	PDB1
2.43307	1.50567	NGG1
-0.422973	0.169168	NIP1
0.540063	0.214719	NUP2
1.3302	0.41557	PAN1
0.730904	0.315693	PRP19
0.300863	0.114472	RPN2
0.0771956	0.0182651	SSE1
0.100221	0.0388478	SWI3
-0.193342	0.0717866	GLC7
0.0327842	0.0110127	RAD23
0.0422731	0.0156997	TFB1
-0.813682	0.390221	CAT2
0.535821	0.155688	COX13
-0.83169	0.390471	REC114
0.380657	0.12878	YME2
-0.774479	0.30954	RGT1
1.34911	0.544867	LIP5
-0.293901	0.100754	DLD1
0.918074	0.46369	MRPL6
-0.775353	0.271286	SMC1
-1.23814	0.262603	RPC34
-3.53114	1.86224	MRT4
-0.0593812	0.0124494	RPT5
-1.73323	0.528031	RPT3
-0.239056	0.0602023	RPT1
0.636163	0.226666	SFC1
0.807497	0.252035	CBF5
-1.80084	0.965369	SLA2
-0.152945	0.0343711	PGM1
0.391995	0.165567	IXR1
0.232321	0.0885191	SPC29
0.615787	0.1864	RPS1A
-1.68176	0.584146	GCN1
0.820272	0.40043	NIC96
3.25074	2.11525	FAB1
0.262481	0.0758921	TSA1
0.449227	0.162086	NTH2
-0.341339	0.135745	MDJ1
-0.0518755	0.015384	DEF1
0.408652	0.166251	SWH1
1.26668	0.604936	MRPL38
1.75595	0.547402	RPS27B;RPS27A
-0.783829	0.330061	TEF4
0.184621	0.0701507	EAP1
1.30495	0.365458	RPL14B;RPL14A
0.276582	0.0959242	MIC60
0.897106	0.459456	PET10
0.190921	0.076535	RPF2
2.67346	1.64519	MRPL11
-0.698445	0.167775	MRPL40
2.21608	0.860094
0.10433	0.0315408	SHM2
0.266717	0.0714383	ASC1
-0.305048	0.0986655	SCO2
0.0199768	0.0074581	ATP3
0.899188	0.413966	AKL1
0.678174	0.254025
0.497689	0.185662	TAF5
1.11709	0.331528	BNA4
1.79472	0.428609	MRP21
2.34923	0.772302	MUM2
-0.494936	0.118636	ECM33
-0.67502	0.309769	RPG1
2.58439	1.25758	EXO84
0.594262	0.187635	PHO88
-0.445563	0.140127	SDS24
0.788033	0.220669	FKS1
0.419174	0.177022	SRP68
0.378059	0.15925	RPS20
0.799453	0.353574	RIM4
-0.0996843	0.0291972	OSH7
-0.649747	0.237223	RPN1
-3.28388	1.73916	SSZ1
-0.913743	0.276135	YPT35
0.668099	0.283682	LSM12
0.574018	0.214641	KOG1
0.179517	0.059682	EGD2
0.874543	0.249531	AIM46
-0.366978	0.14319	FPR3
1.06713	0.483977	SPT8
0.554316	0.200802	PMC1
-0.995671	0.227936	BFR1
1.34475	0.528458	END3
-0.492382	0.161412	STM1
-2.31718	1.36193	CCT2
-0.164401	0.0454822	CCT4
-1.33007	0.681917	CCT6
2.0792	1.02686	DHH1
0.591401	0.232998	FAA2
0.34746	0.158183
0.535574	0.246627	NUP60
0.863001	0.337404	ECM1
-0.348637	0.11505	RBG1
0.188518	0.0716393	RVS167
0.290052	0.118428	TIF4631
0.867775	0.266158	RPS26B;RPS26A
0.734775	0.303424	RSP5
-1.19066	0.592991	SAH1
-1.56249	0.708022	EDC3
2.2374	1.08065	MIT1
0.312001	0.126928	YAT2
0.336466	0.0944056	ARB1
0.665693	0.202264	GLE2
1.03868	0.52652	KAP123
1.00268	0.329256	LSM4
-1.58763	0.665161	SCS2
-0.440217	0.156297	GPP1;GPP2
0.32287	0.123168	SSB2
1.1937	0.488798	RPL13B
-1.15291	0.607189	TIF34
0.546205	0.244081	PRE5
-0.201582	0.0476666	RPT2
0.130445	0.0514197	SEC9
0.368726	0.13085	SLM1
-0.939237	0.385802	PRK1
0.649823	0.208521	RPL34A;RPL34B
0.16156	0.0612994	GVP36
0.326453	0.139412	CST6
0.475302	0.205029	SGN1
0.218811	0.0724866	DJP1
0.231692	0.0987905	MKT1
0.684056	0.234486	PHB1
1.37491	0.655067	RTS2
0.255516	0.0836525	GSC2
-0.850578	0.32604	NOP2
1.60142	0.433848	RPS29B
-1.4453	0.444037	ERG10
1.71706	0.742037	AZF1
-1.3033	0.254604	RPL10
-0.418501	0.161404	SEC27
-0.796075	0.373072	FKH2
0.675482	0.267842	TFG1
1.24045	0.705582	TFG2
0.432033	0.143624	IDP2
-0.166191	0.0672092	SLS1
-1.10793	0.406192	LSB3
-0.24642	0.0822243	CIT3
0.525172	0.23658	MHP1
0.20868	0.0572089	ALD4
0.864803	0.45661	RPS0B
-1.05214	0.231059	GUS1
0.940798	0.402663	RPS10A;RPS10B
-0.0614605	0.0111619	RPL17B
-1.0691	0.450146	SET2
0.967399	0.389791	UBX6
-2.38641	0.918225	CCT8
0.706498	0.317025	ACF4
0.904918	0.368705	RSM7
-1.88553	0.528081	GCV1
1.38711	0.650731	RPS7B
0.141153	0.0393814	CCM1
0.240098	0.0939421	NUP57
1.94096	0.617313	RPL38
0.225802	0.0877149	NUP145
1.8232	0.461835	PHB2
-3.48898	1.2464	IMD3
0.54127	0.132835	TAF4
0.342532	0.0905782	ZDS1
0.525545	0.228957	SPT20
1.9822	0.85366	PSP1
-0.971982	0.10242	ACS2
-0.0455296	0.0139612	TAF6
0.425187	0.1247	LSG1
-0.033524	0.0115713	YGL082W
1.41265	0.711653	MNP1
2.75911	1.44365	SGF73
0.249869	0.0826551	PIB2
1.69242	0.603114	RPL26B
-0.703218	0.314146	PIL1
1.06347	0.286365	CLD1
0.240674	0.0815399	YGR130C
0.224213	0.0965312	PBP1
2.02735	0.844406	YGR250C
0.241669	0.0842447	ERV29
-0.675968	0.26032	RPT4
0.258534	0.0522598	HHO1
0.372875	0.158306	MSO1
-0.654172	0.190288	COP1
0.302583	0.114201	BRE5
0.846888	0.395729	PDR16
0.244631	0.0871985	MRPL19
-0.805416	0.319735	MDG1
0.777808	0.326683
1.55699	0.664367	DMA2
0.363518	0.0895468	COG6
-0.652279	0.323115	ACT1
-0.659719	0.310249	ARP4
1.32928	0.638832	TIM11
0.105852	0.0288345	GPD1
0.989115	0.511605	CDC55
0.280273	0.0902285	SDH1
0.547052	0.25176	UBP3
0.776498	0.301771	NPL3
-0.275412	0.102147	ACS1
0.00678057	0.00253317	TIM44
1.0939	0.247477	RPS15
-0.801681	0.324119	RPT6
1.40778	0.820973	NUP49
-0.506622	0.170468	OSH6
0.277346	0.0704186	FOX2
0.168392	0.0426884	TOF2
1.06219	0.294375	RPL6A
0.194571	0.0681234	ADA2
0.319102	0.139719	TBF1
-1.13037	0.412914	NUP100
-0.224928	0.0784836	NUP116
0.383008	0.10352	RPL21A
0.459095	0.199349	SRP1
1.91541	0.636571	YPL077C
-0.370902	0.120055	MUK1
1.4973	0.561527	ODC1
0.676302	0.265114	MRPS17
0.798719	0.289924	GCN5
0.430256	0.185	EBS1
-2.3005	0.928599	CEF1
-0.685871	0.161601	CLU1
0.86182	0.27774	YML020W
1.39465	0.715486	NAB6
-0.377967	0.159651	TAF12
0.460517	0.20257	AIM36
0.152939	0.0523889
0.534842	0.193081	FIN1
0.677087	0.215322	HED1
-0.31777	0.140733	RVB1
0.202794	0.0572785	YHM2
-0.479333	0.157118	TIF35
0.862944	0.262555	ECM16
-0.20357	0.0644582	RBA50
2.48783	1.34558	SPG4
0.455506	0.130901	MRPL1
1.25029	0.408528	SSL1
0.0388529	0.014359	RCO1
2.49386	1.24939
-0.0987819	0.0375052	RTN1
-1.24212	0.391986	RRP5
0.052508	0.0195979	EIS1
-0.406117	0.161423	ARP9
0.730366	0.358656	ASM4
0.608737	0.251118	ERP1
-0.0834594	0.0222153	RTT103
0.810501	0.23284	ENT2
1.18237	0.513054	MSC3
0.387016	0.126197	YLR407W
-0.716597	0.319652	KAP95
0.724478	0.337566	ATG26
1.076	0.363113	MMR1
0.558016	0.152738	YLH47
-1.045	0.438765	SPN1
0.369421	0.109991	MHR1
-0.137823	0.0551827	MRPL35
-0.143767	0.0580849	YPR091C
0.430788	0.200885	PBP4
0.574153	0.250925	BRE1
0.364692	0.100102	FMP45
1.70184	0.910948	SHS1
-0.0351861	0.0118169	PUF3
-1.52688	0.336241	FRA1
0.604876	0.272352	MEU1
0.581507	0.27138	FMP25
-0.595219	0.275551	TLG2
-2.99752	1.04493	DIS3
0.693517	0.320474	TCO89
0.249142	0.0752311	RSA1
-0.336772	0.141527	APL5
0.0671222	0.0199122	TFB4
0.57188	0.189136	SLF1
0.172104	0.0509941	SRO7
0.677234	0.310532	NOP53
-0.688174	0.280145	MRH1
-2.45698	0.783773	UPC2
1.67241	0.338861	YRA1
-0.240636	0.0751499	POM33
-0.61756	0.24621	LSP1
1.81578	0.545555	CRC1
3.25222	1.03045	RDL1
2.8266	1.62696	SMT3
-0.773576	0.393181	EAF3
0.602349	0.273821	RTN2
-0.621489	0.248679	OSH2
-2.72427	1.19261	NOP56
-0.32056	0.128643	RVB2
-1.34577	0.387356	NOP58
-1.25164	0.592163	CMR1
-1.43174	0.531557	GLT1
0.748077	0.350924	CSR2
0.846056	0.237951	RPL11B
0.778691	0.39245	MIC10
-1.15053	0.441672	MEX67
0.478786	0.205561	MPD2

## Sheet: Fig 2D
Fig 2D. ChIP-qPCR of Spp1-Myc at an axis site and two highly transcribed genes in meiosis
%input
	control site	Axis	ACS1	CIT2
no tag_rep1	0.00673379	0.00931645	0.0134947	0.0142296
no tag_rep2	0.00279769	0.00531174	0.00664216	0.00792955
WT_rep1	0.0160233	0.17439	0.198638	0.162344
WT_rep2	0.00966407	0.111702	0.225069	0.200422
mer2∆_rep1	0.0127429	0.0258746	0.321015	0.277925
mer2∆_rep2	0.00413479	0.0246401	0.138724	0.120256
set1∆_rep1	0.0176403	0.174353	0.0182442	0.0201671
set1∆_rep2	0.00788979	0.159492	0.018427	0.0218885
/control site
	control site	Axis	ACS1	CIT2
no tag_rep1	1	1.38354	2.00403	2.11316
no tag_rep2	1	1.89862	2.37416	2.83432
WT_rep1	1	10.8835	12.3968	10.1318
WT_rep2	1	11.5585	23.2892	20.7389
mer2∆_rep1	1	2.03051	25.1917	21.8103
mer2∆_rep2	1	5.95922	33.5504	29.0839
set1∆_rep1	1	9.88379	1.03424	1.14324
set1∆_rep2	1	20.215	2.33555	2.77428
mean
	control site	Axis	ACS1	CIT2
no tag	1	1.64108	2.18909	2.47374
WT	1	11.221	17.843	15.4353
mer2∆	1	3.99487	29.371	25.4471
set1∆	1	15.0494	1.68489	1.95876

## Sheet: Fig 3A
Fig 3A. ChIP-qPCR of HA-Set1, Swd1-HA and Spp1-Myc at an axis site and two highly transcribed genes in meiosis
%input
	control site	Axis	ACS1	CIT2
HA-Set1_rep1	0.0132894	0.0175422	0.121073	0.171948
HA-Set1_rep2	0.00409497	0.00294399	0.0297814	0.022833
Swd1-HA_rep1	0.00704735	0.00814909	0.0432885	0.0430769
Swd1-HA_rep2	0.0248077	0.0277937	0.0777086	0.0859647
Spp1-Myc_rep1	0.0173493	0.135794	0.10434	0.0762973
Spp1-Myc_rep2	0.0120339	0.100759	0.100934	0.0609205
Spp1-Myc_rep3	0.0400556	0.376119	0.245307	0.210971
Spp1-Myc_rep4	0.0201523	0.204777	0.143559	0.128579
/control site
	control site	Axis	ACS1	CIT2
HA-Set1_rep1	1	0.71893	7.27269	5.57588
HA-Set1_rep2	1	1.32001	9.11051	12.9387
Swd1-HA_rep1	1	1.15633	6.14252	6.1125
Swd1-HA_rep2	1	1.12037	3.13244	3.46524
Spp1-Myc_rep1	1	7.82707	6.01404	4.39771
Spp1-Myc_rep2	1	8.37295	8.38753	5.06242
Spp1-Myc_rep3	1	9.38993	6.12416	5.26695
Spp1-Myc_rep4	1	10.1614	7.12368	6.38035
mean
	control site	Axis	ACS1	CIT2
HA-Set1	1	1.01947	8.1916	9.25731
Swd1-HA	1	1.13835	4.63748	4.78887
Spp1-Myc	1	8.93785	6.91235	5.27686

## Sheet: Fig 4D
Fig 4D. Binding of Spp1 detected by ChIP in exponential cells or in meiotic cells at t = 3 hr.
Exponential cells (top panel)						Meiotic cells (bottom panel)
%input						%input
	control site	-280/ADH1 TSS	+110/ADH1 TSS	+920/ADH1 TSS			control site	Axis	ACS1	CIT2
no tag_rep1	0.00289738	0.00248393	0.00484394	0.00767417		no tag_rep1	0.00897784	0.00796331	0.0150277	0.0162703
no tag_rep2	0.00232308	0.0017816	0.00506377	0.0081983		no tag_rep2	0.00442998	0.00732855	0.0108831	0.00945503
WT_rep1	0.00943308	0.0107391	0.154555	0.12369		WT_rep1	0.0261153	0.225229	0.265106	0.232173
WT_rep2	0.00550682	0.00415251	0.103904	0.0718042		WT_rep2	0.014567	0.12756	0.193885	0.234632
set1∆_rep1	0.00307238	0.00156104	0.00577829	0.0083516		set1∆_rep1	0.0224122	0.183806	0.0300578	0.0346841
set1∆_rep2	0.00378275	0.00200248	0.00625877	0.00784492		set1∆_rep2	0.0131032	0.202912	0.0196097	0.0184673
set1_sid_rep1	0.00707223	0.00412508	0.00841615	0.0316581		set1_sid_rep1	0.033705	0.159036	0.095757	0.101305
set1_sid_rep2	0.00423366	0.00102802	0.00369243	0.00703801		set1_sid_rep2	0.0324843	0.223735	0.0668679	0.0816457
/control site						/control site
	control site	-280/ADH1 TSS	+110/ADH1 TSS	+920/ADH1 TSS			control site	Axis	ACS1	CIT2
no tag_rep1	1	0.857302	1.67184	2.64866		no tag_rep1	1	0.886996	1.67386	1.81228
no tag_rep2	1	0.766912	2.17977	3.52907		no tag_rep2	1	1.65431	2.45669	2.13433
WT_rep1	1	1.13845	16.3843	13.1123		WT_rep1	1	8.62441	10.1514	8.89029
WT_rep2	1	0.754066	18.8682	13.0391		WT_rep2	1	8.75681	13.3099	16.1071
set1∆_rep1	1	0.508088	1.88072	2.71828		set1∆_rep1	1	8.20115	1.34113	1.54755
set1∆_rep2	1	0.529372	1.65455	2.07387		set1∆_rep2	1	15.4857	1.49655	1.40937
set1_sid_rep1	1	0.583278	1.19003	4.4764		set1_sid_rep1	1	4.71846	2.84103	3.00564
set1_sid_rep2	1	0.242821	0.87216	1.66239		set1_sid_rep2	1	6.88749	2.05847	2.51339
mean						mean
	control site	-280/ADH1 TSS	+110/ADH1 TSS	+920/ADH1 TSS			control site	Axis	ACS1	CIT2
no tag	1	0.812107	1.9258	3.08886		no tag	1	1.27065	2.06527	1.9733
WT	1	0.94626	17.6263	13.0757		WT	1	8.69061	11.7307	12.4987
set1∆	1	0.51873	1.76764	2.39607		set1∆	1	11.8434	1.41884	1.47846
set1_sid	1	0.41305	1.03109	3.0694		set1_sid	1	5.80297	2.44975	2.75951

## Sheet: Fig 4E
Fig 4E. Quantification of meiotic DSB formation at CYS3, DEP1 and PES4 loci
% total DNA
	CYS3_4 hr	CYS3_5 hr	DEP1_4 hr	DEP1_5 hr	PES4_4 hr	PES4_5 hr
WT	14.2322	13.25	9.95928	11.0057	1.11166	0.380235
set1_sid	13.7614	14.1384	10.156	10.7219	0.190346	0.474992
spp1∆	5.02618	4.28192	4.18793	4.12145	3.9879	5.59248
set1∆	3.21252	4.01381	2.27641	2.86907	4.29798	5.19624
normalized
	CYS3_4 hr	CYS3_5 hr	DEP1_4 hr	DEP1_5 hr	PES4_4 hr	PES4_5 hr
WT	1	1	1	1	0.27876	0.0679905
set1_sid	0.966921	1.06705	1.01975	0.97421	0.0477308	0.084934
spp1∆	0.353155	0.323165	0.420506	0.374484	1	1
set1∆	0.225722	0.30293	0.228572	0.26069	1.07776	0.929148

## Sheet: Fig 5A
Fig 5A. Levels of Spp1, H3K4me2 and H3K4me3, normalized to Pgk1 levels and relative to WT
Rep1					p-value of statistical tests
	Spp1	H3K4me2	H3K4me3
WT	nd	100	100			H3K4me3
set1∆	nd	7.12907	1.47169
set1_sid_1	nd	76.9296	75.5092			vs set1_sid					0.0228203
set1_sid_2	nd	77.2155	66.498			vs set1_sid spp1∆		0.00169936			0.136432
spp1∆	nd	73.0833	20.3216		Student t-test	vs spp1∆		7.72319e-05	0.0206242	0.000105918	0.00614632
					paired t-tests	vs WT	2.49663e-05	0.000270842	6.94159e-05	0.079873	0.000910669
Rep2							spp1∆	set1_sid	set1_sid spp1∆	spp1W45A	set1_sid spp1W45A
	Spp1	H3K4me2	H3K4me3
WT	100	100	100
set1∆	106.573	1.56164	0.195103
spp1∆	5.47067	75.6867	19.411
set1_sid	92.7578	78.585	45.1129
set1_sid spp1∆	2.74944	91.7362	41.5955
set1_sid spp1W45A	93.4198	87.0729	55.1171
Rep3
	Spp1	H3K4me2	H3K4me3
WT	100	100	100
set1∆	115.256	1.56933	0.573968
spp1∆	1.25005	112.959	17.6615
set1_sid	93.0968	105.729	63.5642
set1_sid spp1∆	1.83576	101.044	36.1129
set1_sid spp1W45A	119.543	106.824	35.5011
Rep4
	Spp1	H3K4me2	H3K4me3
WT	100	100	100
set1∆	133.844	1.15664	1.63913
spp1∆	4.05399	95.5217	23.8783
set1_sid	126.991	82.379	64.1901
set1_sid spp1∆	2.46365	86.1665	36.2519
spp1 W45A	129.974	96.1485	86.6987
set1_sid spp1 W45A	140.294	102.993	45.9986
Rep5
	Spp1	H3K4me2	H3K4me3
WT	100	100	100
set1∆	102.616	1.75001	0.245467
spp1∆	0	105.503	36.8648
set1_sid	102.723	113.967	56.067
set1_sid spp1∆	0	115.772	31.7783
spp1 W45A	114.285	122.647	89.6782
set1_sid spp1 W45A	101.741	120.103	40.9417
mean
	Spp1	H3K4me2	H3K4me3
WT	100	100	100
set1∆	114.572	1.20752	0.530734
spp1∆	5.62508	92.5339	23.5631
set1_sid	103.892	89.11	61.8224
set1_sid spp1∆	4.46644	98.6796	36.4347
spp1 W45A	122.129	109.398	88.1885
set1_sid spp1 W45A	113.749	104.248	44.3896
sem
	Spp1	H3K4me2	H3K4me3
WT	0	0	0
set1∆	6.94501	0.31712	0.292072
spp1∆	2.21453	7.93626	3.47706
set1_sid	8.03861	6.69191	4.16905
set1_sid spp1∆	2.1254	6.47124	4.16893
spp1 W45A	7.84447	13.2491	1.48975
set1_sid spp1 W45A	10.3909	6.79814	4.16893

## Sheet: Fig 5B
Fig 5B. ChIP-qPCR of H3K4me3 at the ADH1 gene locus in exponential cells
						p-value of statistical tests (Student t-test)
%input
rep1	-280/ADH1 TSS	+110/ADH1 TSS	+920/ADH1 TSS			+110/ADH1 TSS
WT	0.214307	1.33264	1.39505			vs set1_sid					0.00835699
set1∆	0.00667804	0.00369344	0.00686596			vs W45A					0.029802
spp1∆	0.0515593	0.42477	0.605341			vs set1_sid spp1∆		0.0163354			0.178539
set1_sid	0.132623	2.14356	1.57156			vs spp1∆		0.027146	0.628908	0.185891	0.164356
set1_sid spp1∆	0.0440271	0.378885	0.459475			vs WT	0.0306997	0.988808	0.0190206	0.16856	0.0100007
spp1 W45A	0.0811991	1.22518	1.28704				spp1∆	set1_sid	set1_sid spp1∆	spp1W45A	set1_sid spp1W45A
set1_sid spp1 W45A	0.0461126	0.636549	0.72497
						+920/ADH1 TSS
rep2	-280/ADH1 TSS	+110/ADH1 TSS	+920/ADH1 TSS			vs set1_sid					0.0478731
WT	0.151535	1.24906	1.78841			vs spp1W45A					0.0986635
set1∆	0.00156029	0.00195316	0.0020187			vs set1_sid spp1∆		0.059257			0.616483
spp1∆	0.0565638	0.546764	0.712689			vs spp1∆		0.0925101	0.498278	0.328314	0.299055
set1_sid	0.491394	2.47478	1.37828			vs WT	0.017731	0.861991	0.00841839	0.0931562	0.00624177
set1_sid spp1∆	0.101173	1.27623	1.15055				spp1∆	set1_sid	set1_sid spp1∆	spp1W45A	set1_sid spp1W45A
spp1 W45A	0.171113	2.9971	2.65765
set1_sid spp1 W45A	0.0240275	0.243883	0.956154
rep3	-280/ADH1 TSS	+110/ADH1 TSS	+920/ADH1 TSS
WT	0.2694	5.64205	3.83715
set1∆	0.000805122	0.000630085	0.00149674
spp1∆	0.0653778	0.872589	0.574654
set1_sid	0.0392723	0.604854	0.289343
set1_sid spp1∆	0.0371447	0.806301	0.574913
spp1 W45A	0.0674488	0.952613	0.605372
set1_sid spp1 W45A	0.0284601	0.364138	0.275912
rep4	-280/ADH1 TSS	+110/ADH1 TSS	+920/ADH1 TSS
WT	0.0697221	1.61766	1.10318
set1∆	0.000603107	0.000591992	0.000973262
spp1∆	0.0127405	0.20567	0.118056
set1_sid	0.0903224	1.38719	0.888521
set1_sid spp1∆	0.0256707	0.405341	0.268208
spp1 W45A	0.0548624	0.937532	0.573099
set1_sid spp1 W45A	0.0529454	0.770517	0.413316
rep5	-280/ADH1 TSS	+110/ADH1 TSS	+920/ADH1 TSS
WT	0.181162	2.66304	1.81054
set1∆	0.00103551	0.00141479	0.00259987
spp1∆	0.0871339	0.975567	0.683455
set1_sid	0.380929	4.44649	4.1682
set1_sid spp1∆	0.0329397	0.552959	0.283524
spp1 W45A	0.179517	2.17663	1.54605
set1_sid spp1 W45A	0.0338339	0.395434	0.255736
rep6	-280/ADH1 TSS	+110/ADH1 TSS	+920/ADH1 TSS
WT	0.316548	3.19588	4.13451
set1∆	0.00976923	0.0137391	0.0209366
spp1∆	0.12719	1.79822	1.67081
set1_sid	0.24594	4.56168	4.78677
set1_sid spp1∆	0.0447716	0.603209	0.58902
spp1 W45A	0.0356338	0.400774	0.257203
set1_sid spp1 W45A	0.0127448	0.174368	0.125747
mean	-280/ADH1 TSS	+110/ADH1 TSS	+920/ADH1 TSS
WT	0.200446	2.61672	2.34481
set1∆	0.00340855	0.00367043	0.00581519
spp1∆	0.0667609	0.803931	0.727501
set1_sid	0.23008	2.60309	2.18044
set1_sid spp1∆	0.0476211	0.670488	0.554281
spp1 W45A	0.0982956	1.44831	1.1544
set1_sid spp1 W45A	0.0330207	0.430815	0.458639
sem	-280/ADH1 TSS	+110/ADH1 TSS	+920/ADH1 TSS
WT	0.0357209	0.683316	0.531314
set1∆	0.00157949	0.00206669	0.00314434
spp1∆	0.0156226	0.230261	0.208303
set1_sid	0.0722795	0.656587	0.752853
set1_sid spp1∆	0.0110994	0.13651	0.131821
spp1 W45A	0.0251369	0.390851	0.359401
set1_sid spp1 W45A	0.00600511	0.0938315	0.129857

## Sheet: Fig 6D
Fig 6C. ChIP-qPCR of Mer2-Flag and Mer2_sid-Flag in meiotic cellsat the ADH1 gene locus in exponential cells
%input
	control site	DSB hotspot (BUD23)	Axis
no tag_rep1	0.00443155	0.00471398	0.00453612
no tag_rep2	0.00227383	0.00503982	0.0036383
Mer2_rep1	0.00760835	0.0205626	0.0862923
Mer2_rep2	0.0124232	0.0238621	0.150641
Mer2_sid_rep1	0.00908503	0.0174262	0.106496
Mer2_sid_rep2	0.0172505	0.0345201	0.2087
/control site
	control site	DSB hotspot (BUD23)	Axis
no tag_rep1	1	1.06373	1.0236
no tag_rep2	1	2.21645	1.60008
Mer2_rep1	1	2.70264	11.3418
Mer2_rep2	1	1.92077	12.1258
Mer2_sid_rep1	1	1.91812	11.7221
Mer2_sid_rep2	1	2.00111	12.0982
mean
	control site	DSB hotspot (BUD23)	Axis
no tag	1	1.64009	1.31184
Mer2	1	2.3117	11.7338
Mer2_sid	1	1.95961	11.9102

## Sheet: Fig 6E
Fig 6E. ChIP-qPCR of Spp1-Myc in meiotic cells in mer2 mutants
%input
	control site	Axis	ASC1	CIT2
no tag_rep1	0.0163723	0.0289111	0.015544	0.0157097
no tag_rep2	0.0146806	0.0290665	0.0263442	0.027188
WT_rep1	0.0822885	0.822486	0.67012	0.525541
WT_rep2	0.0482776	0.5201	0.498777	0.390558
mer2∆_rep1	0.0272505	0.0581989	0.338919	0.205605
mer2∆_rep2	0.0365258	0.10763	0.455631	0.355668
mer2_sid_rep1	0.0971836	0.212353	0.996132	0.834837
mer2_sid_rep2	0.0421003	0.106328	0.550066	0.444779
/control site
	control site	Axis	ASC1	CIT2
no tag_rep1	1	1.76586	0.949408	0.959533
no tag_rep2	1	1.97992	1.79449	1.85196
WT_rep1	1	9.99516	8.14355	6.38657
WT_rep2	1	10.7731	10.3314	8.08984
mer2∆_rep1	1	2.1357	12.4371	7.54501
mer2∆_rep2	1	2.94668	12.4742	9.73743
mer2_sid_rep1	1	2.18506	10.25	8.5903
mer2_sid_rep2	1	2.52559	13.0656	10.5647
mean
	control site	Axis	ASC1	CIT2
no tag	1	1.87289	1.37195	1.40575
WT	1	10.3841	9.23749	7.23821
mer2∆	1	2.54119	12.4557	8.64122
mer2_sid	1	2.35533	11.6578	9.57752

[truncated: 7 more sheets: Fig 6F, Fig 6G, S1 Fig, S2 Fig, S5 Fig, S6 Fig, S8 Fig]
